# Supplementary material for: CTen: a web-based platform for identifying enriched cell types from heterogeneous microarray data
Source: BMC Genomics. 2012 Sep 6;13:460. doi: 10.1186/1471-2164-13-460 (PMC3473317; doi:10.1186/1471-2164-13-460)
Supplement: Additional file 1 — A list of the cell types currently available in CTen. [file 1471-2164-13-460-S1.xls]

## Sheet: Sheet1
Mouse cell/tissue types	Human cell/tissue types
3T3-L1	721 B lymphoblasts
B Cells (GL7 neg; KLH)	Adipocyte
B Cells (GL7 pos; Alum)	Adrenal Cortex
B Cells (GL7 pos; KLH)	Adrenal Gland
B Cells (GL7 neg; Alum)	Amygdala
B Cells Marginal Zone	Appendix
BA/F3	Atrioventricular Node
C2C12	BDCA4+ Dentritic Cells
Stem Cells C3H/10T1/2	Bone Marrow
Embryonic Fibroblasts	Bronchial Epithelial Cells
NK Cells	CD105+ Endothelial
RAW 264.7 Cells	CD14+ Monocytes
CD4+ T cells	CD19+ B cells
CD8+ T cells	CD33+ Myeloid
Foxp3+ Tcells	CD34+
Adipose Brown	CD4+ T Cells
Adipose White	CD56+ NK Cells
Adrenal Gland	CD71+ Early Erythroid
Amygdala	CD8+ T Cells
Bladder	Cardiac Myocytes
Bone	Caudate Nucleus
Bone Marrow	Cerebellum
Cerebellum	Cerebellum Peduncles
Cerebral Cortex	Ciliary Ganglion
Cerebral Cortex Prefrontal	Cingulate Cortex
Ciliary Bodies	Colo Rectal Adeno Carcinoma
Common Myeloid Progenitor	Dorsal Root Ganglion
Cornea	Fetal Thyroid
CD8a+ Dend. Cells Lymphoid	Fetal Brain
CD8a+ Dend. Cells Myeloid	Fetal Liver
B220+ Dend. Cells	Fetal Lung
Dorsal Root Ganglia	Globus Pallidus
Dorsal Striatum	Heart
Embryonic Stem Line Bruce4 P13	Hypothalamus
Embryonic Stem Line V26 2 P16	Kidney
Epidermis	Leukemia Chronic Myelogenous K-562
Eyecup	Leukemia Promyelocytic HL-60
Follicular B Cells	Leukemia Lymphoblastic (MOLT-4)
Granulo Monoprogenitor	Liver
Granulocytes	Lung
Heart	Lymph Node
Hippocampus	Lymphoma Burkitts (Daudi)
Hypothalamus	Lymphoma Burkitts (Raji)
Large Intestine	Medulla Oblongata
Small Intestine	Occipital Lobe
Iris	Olfactory Bulb
Kidney	Ovary
Lacrimal Gland	Pancreas
Lens	Pancreatic Islet
Liver	Parietal Lobe
Lung	Pituitary
Lymph Nodes	Placenta
mIMCD-3 Cells	Pons
Macrophage Bone Marrow	Prefrontal Cortex
Macrophage Bone Marrow Lps 24 Hrs	Prostate
Macrophage Bone Marrow Lps 2Hrs	Salivary Gland
Macrophage Bone Marrow Lps 6Hrs	Skeletal Muscle
Macrophage Peri	Skin
Macrophage Peri Lps 1Hrs	Smooth Muscle
Macrophage Peri Lps 7Hrs	Spinal Cord
Mammary Gland	Subthalamic Nucleus
Mammary Gland Non-Lactating	Superior Cervical Ganglion
Mast Cells	Temporal Lobe
Mast Cells IgE	Testis
Mast Cells IgE 1hr	Testis Germ Cell
Mast Cells IgE 6hr	Testis Intersitial
Megaerythrocyte Progenitor	Testis Leydig Cell
Microglia	Testis Seminiferous Tubule
MIN6 cells	Thalamus
Neuro2a Neuroblastoma Cells	Thymus
NIH 3T3	Thyroid
Nucleus Accumbens	Tongue
Olfactory Bulb	Tonsil
Osteoblast Day14	Trachea
Osteoblast Day21	Trigeminal Ganglion
Osteoblast Day5	Uterus
Osteoclasts	Uterus Corpus
Ovary	Whole Blood
Pancreas	Whole brain
Pituitary	Colon
Placenta	Pineal day
Prostate	Pineal night
Retina	Retina
Retinal Pigment Epithelium	Small Intestine
Salivary Gland
Skeletal Muscle
Spinal Cord
Spleen
Hematopoietic Stem Cells
Stomach
Testis
CD4+/CD8+ DP Thymocytes
CD4+ SP Thymoctyes
CD8+ SP Thymocytes
Umbilical Cord
Uterus
