# Supplementary material for: CTen: a web-based platform for identifying enriched cell types from heterogeneous microarray data
Source: BMC Genomics. 2012 Sep 6;13:460. doi: 10.1186/1471-2164-13-460 (PMC3473317; doi:10.1186/1471-2164-13-460)
Supplement: Additional file 7 — A list of genes upregulated in mouse lungs which have been infected with influenza virus and the full results of analyzing this list in DAVID. [file 1471-2164-13-460-S7.xls]

## Sheet: Description
	The entrez IDs for the genes listed under the genes tab were analyzed in DAVID using the default settings. The output from DAVID is under the DAVID results tab.

## Sheet: Genes
Entrez IDs
71701
16391
80287
68591
15039
217684
19698
226695
NULL
76933
75841
64380
12010
70155
236312
16193
12364
27053
56791
15945
NULL
14526
18950
223693
NULL
24088
18406
226245
94094
13063
12492
15965
236573
227731
18037
58217
12703
230073
14284
380863
27267
73656
210106
11630
14038
327978
NULL
21937
80898
72776
20558
NULL
330256
12985
17454
21926
246728
338467
20296
69217
18712
110956
NULL
15898
142688
13206
547253
67138
80750
434341
211550
117167
12263
75608
NULL
30940
NULL
NULL
NULL
NULL
114643
18733
14008
11797
12524
620913
51786
75772
16164
240921
NULL
NULL
60533
215418
15944
622554
56706
209086
671535
22670
20656
224794
17858
29876
231991
64654
208263
192656
22169
12609
19766
381845
100702
74558
244882
54483
434166
15116
65221
74739
15007
69550
73660
21938
20343
67578
231713
21853
72215
14528
268749
80861
19288
327959
246727
20303
12765
NULL
243771
246746
320224
30935
11982
245282
66388
243262
NULL
67776
71934
219132
15967
NULL
70640
20364
20208
320292
66607
64685
60406
24051
68774
320148
20306
20773
70617
13709
NULL
24047
50778
16913
20210
15040
14011
56045
231712
67102
71684
74482
12916
17071
214855
237887
16365
668139
15976
60440
51797
75234
71982
16176
217069
668932
NULL
19106
103161
NULL
NULL
NULL
11736
20846
26442
21817
621998
57783
16068
67179
639910
12977
100669
20723
20224
234311
NULL
78654
13664
12343
27219
209387
78781
14089
74429
74732
94088
21929
231713
12633
14546
74157
NULL
19188
18854
380855
329260
11911
16363
27215
16574
17874
69028
76432
NULL
NULL
23960
219131
80861
72075
NULL
66940
108670
57248
20821
100041546
NULL
NULL
NULL
12642
242125
NULL
80885
NULL
56722
19186
17386
242519
20209
319189
231699
209588
NULL
11796
21928
21822
72065
14608
68497
19255
12702
71884
19118
16952
17750
15958
81702
240327
110175
NULL
57444
19039
211329
81910
54123
14289
227659
70675
328830
15200
71586
20684
14089
353346
20292
12841
NULL
75320
13163
17951
30952
53378
15930
76073
68949
81018
243937
12363
26362
231430
12257
11847
16912
66552
15965
23962
NULL
15959
667370
12051
328861
208263
75761
NULL
140795
19171
80285
319448
12298
20310
229900
76681
17119
327957
16168
257632
246730
56289
11910
NULL
15982
72244
214290
101706
12362
58185
13058
229898
226691
14129
NULL
21930
20847
26444
54199
NULL
76770
72580
244183
12810
19734
21356
68267
319765
55932
NULL
74401
240263
240832
56847
101685
227960
23882
110956
230596
223881
80859
17084
15951
329260
83436
15114
20287
69104
106205
622976
15077
100121
76074
15957
16423
67198
14696
56480
107569
NULL
69097
66141
14825
19332
22375
18405
20442
16362
15968
142980
12457
NULL
67138
22436
229003
101187
15042
67877
21857
15944
207728
14469
22040
107022
17857
70835
70843
16365
327988
58203
16329
218699
110454
NULL
20555
NULL
76933
NULL
231655
23881
63872
NULL
64296
245240
52793
320224
320558
28194
219103
14190
71513
15277
NULL
NULL
230787
NULL
68924
75379
NULL
192198
76983
21355
NULL
67809
71223
53622
56417
24110
56048
67405
434223
235712
240832
16323
22035
NULL
20715
320844
16145
66674
17210
98999
320811
NULL
20293
16181
74568
64380
213053
104174
13178
20128
231507
13003
99899
68774
74481
23924
66988
NULL
209488
223672
70249
233204
12515
230837
13371
215900
11647
545013
20912
13421
NULL
24014
108115
17329
14468
70928
319236
142688
213002
67775
17135
100535
27361
107350
114564
71648
381287
NULL
18356
56619
26410
228608
246256
11838
108909
71939
240354
329795
68279
16870
226517
15950
320377
56045
20339
319798
71398
237886
329406
140557
69028
217203
235587
NULL
70110
20557
78906
20846
18991
NULL
19255
223881
74137
14087
18414
NULL
238393
99899
NULL
NULL
71898
NULL
14129
213233
100038882
99382
67895
263803
331026
NULL
11853
13040
276950
432555
54396
328561
23962
107585
214763
228608
13003
83490
15953
NULL
80285
14962
20302
NULL
17472
230738
56315
17768
NULL
666806
20201
338374
74153
108670
545260
56066
69774
236219
15950
17067
76701
20556
NULL
381308
107522
NULL
54153
56417
15950
27060
NULL
18035
109032
15977
NULL
16859
211770
11815
20297
78388
12984
16329
12010
109082
75379
21354
21356

## Sheet: DAVID results
Annotation Cluster 1	Enrichment Score: 12.623874543347682
Category	Term	Count	%	PValue	Genes	List Total	Pop Hits	Pop Total	Fold Enrichment	Bonferroni	Benjamini	FDR
KEGG_PATHWAY	mmu04620:Toll-like receptor signaling pathway	24	4.48598	2.94239e-15	142980, 56480, 15945, 242519, 26410, 21926, 17874, 20846, 12524, 20303, 15976, 18035, 15967, 15977, 15968, 15965, 16176, 56066, 19766, 20302, 24088, 17329, 54123, 16193	168	99	5738	8.27994	3.35731e-13	3.35731e-13	3.39728e-12
KEGG_PATHWAY	mmu04623:Cytosolic DNA-sensing pathway	18	3.36449	8.94002e-14	56480, 15945, 242519, 20303, 18035, 15967, 12362, 15977, 15968, 16176, 15965, 230073, 19766, 56417, 54123, 58203, 22040, 16193	168	55	5738	11.1779	1.00098e-11	5.00489e-12	1.01308e-10
KEGG_PATHWAY	mmu04622:RIG-I-like receptor signaling pathway	17	3.17757	5.10902e-11	100038882, 56480, 15945, 217069, 242519, 80861, 21926, 18035, 15967, 15977, 15968, 15965, 71586, 230073, 19766, 54123, 27215	168	68	5738	8.53869	5.72211e-09	1.14442e-09	5.79148e-08
Annotation Cluster 2	Enrichment Score: 9.334434691660631
Category	Term	Count	%	PValue	Genes	List Total	Pop Hits	Pop Total	Fold Enrichment	Bonferroni	Benjamini	FDR
GOTERM_BP_FAT	GO:0006952~defense response	56	10.4673	1.11211e-21	15944, 15945, 12010, 21938, 21937, 12051, 20306, 109032, 20208, 20209, 20303, 15977, 20302, 15953, 192656, 142980, 14962, 56480, 24047, 14825, 21926, 15967, 17857, 17858, 15968, 15965, 16176, 230073, 71586, 56066, 257632, 12263, 24088, 80861, 80859, 58185, 21354, 21356, 18405, 18406, 15930, 20297, 56045, 242519, 20296, 240354, 20310, 54483, 17874, 20293, 20292, 14129, 20210, 17084, 17329, 16193	367	448	13588	4.62807	1.94174e-18	9.7087e-19	1.88174e-18
GOTERM_BP_FAT	GO:0006954~inflammatory response	34	6.35514	1.46353e-15	15945, 21938, 21937, 20306, 20208, 20303, 20209, 80859, 20302, 18405, 142980, 18406, 14962, 15930, 20297, 14825, 20296, 24047, 21926, 20310, 54483, 17874, 20293, 16176, 20292, 14129, 56066, 20210, 17084, 257632, 24088, 12263, 17329, 16193	367	225	13588	5.59482	2.51998e-12	8.39995e-13	2.44249e-12
SP_PIR_KEYWORDS	cytokine	28	5.23364	5.25104e-14	15945, 338374, 20306, 20303, 15977, 20201, 12977, 20302, 16168, 22035, 52793, 20297, 242519, 14825, 20296, 24047, 21926, 20310, 12985, 15967, 20293, 15968, 15965, 16176, 20292, 56066, 17329, 16193	450	177	17854	6.27636	1.71719e-11	1.71719e-11	7.10987e-11
GOTERM_MF_FAT	GO:0005125~cytokine activity	27	5.04673	4.11445e-12	15945, 338374, 20306, 20303, 15977, 12977, 20302, 16168, 22035, 52793, 20297, 242519, 14825, 20296, 24047, 21926, 20310, 12985, 15967, 15968, 20293, 15965, 16176, 20292, 56066, 17329, 16193	368	180	13288	5.4163	1.94204e-09	1.94204e-09	5.87701e-09
GOTERM_BP_FAT	GO:0009611~response to wounding	36	6.72897	1.55934e-11	15945, 21938, 21937, 20306, 20208, 20303, 20209, 80859, 20656, 20302, 18405, 142980, 18406, 14962, 15200, 15930, 20297, 14825, 20296, 24047, 21926, 20310, 54483, 17874, 20293, 16176, 20292, 14129, 56066, 20210, 17084, 257632, 24088, 12263, 17329, 16193	367	347	13588	3.84116	2.72261e-08	5.44522e-09	2.63848e-08
GOTERM_CC_FAT	GO:0005615~extracellular space	39	7.28972	8.53145e-11	12810, 15945, 338374, 20306, 20208, 20209, 20303, 15976, 103161, 15977, 16181, 12977, 16168, 20302, 28194, 18405, 22035, 18406, 15200, 52793, 20297, 242519, 14825, 20296, 24047, 21926, 20310, 12985, 15967, 20293, 15968, 15965, 16176, 20292, 56066, 20210, 17084, 17329, 16193	284	511	12504	3.36027	1.89398e-08	1.89398e-08	1.08758e-07
GOTERM_CC_FAT	GO:0044421~extracellular region part	44	8.2243	3.63508e-08	12810, 15945, 338374, 20306, 17386, 20208, 20209, 20303, 15976, 103161, 15977, 21817, 13003, 16181, 12977, 16168, 20302, 28194, 18405, 22035, 18406, 15200, 52793, 20297, 242519, 14825, 20296, 24047, 21926, 21857, 20310, 12985, 15967, 20293, 15968, 19039, 15965, 16176, 20292, 56066, 20210, 17084, 17329, 16193	284	774	12504	2.50289	8.06984e-06	4.03493e-06	4.63397e-05
GOTERM_CC_FAT	GO:0005576~extracellular region	70	13.0841	3.75607e-07	100038882, 12810, 15945, 71898, 19288, 12010, 20287, 20306, 17386, 20208, 20303, 20209, 15976, 15977, 16859, 13003, 16181, 20302, 67405, 28194, 22035, 14962, 52793, 15200, 24047, 20442, 14825, 21926, 71884, 15967, 209588, 15968, 16176, 15965, 56066, 12263, 71939, 11815, 14526, 223672, 16068, 64654, 338374, 75761, 103161, 21817, 245282, 16323, 12977, 16168, 14038, 18405, 18406, 20297, 242519, 2029…	284	1680	12504	1.83451	8.33813e-05	2.77945e-05	0.00047882
SP_PIR_KEYWORDS	Secreted	61	11.4019	4.93763e-05	100038882, 12810, 15945, 19288, 12010, 20287, 20306, 17386, 20208, 20209, 20303, 15977, 16859, 13003, 16181, 20201, 20302, 67405, 14962, 15200, 52793, 24047, 20442, 14825, 21926, 71884, 209588, 15967, 15968, 15965, 16176, 56066, 12263, 11815, 14526, 16068, 64654, 338374, 103161, 16323, 12977, 16168, 14038, 18405, 18406, 20297, 242519, 20296, 21857, 20310, 14190, 12985, 20293, 20292, 19039, 22436,…	450	1420	17854	1.70437	0.0160168	0.00179244	0.0668276
SP_PIR_KEYWORDS	signal	94	17.5701	0.0128711	110454, 15040, 12810, 18414, 21930, 15042, 15945, 213053, 57248, 19288, 21938, 12010, 20287, 21937, 20306, 17386, 12524, 20208, 60533, 20303, 20209, 15976, 15977, 20343, 13003, 13040, 17071, 16181, 224794, 20302, 26362, 192198, 15007, 67405, 142980, 14962, 52793, 15200, 70835, 14825, 24047, 71884, 66940, 15967, 209588, 15968, 17067, 15965, 56066, 20339, 213233, 12263, 24088, 58217, 76701, 11815, …	450	2970	17854	1.25572	0.985537	0.161807	16.0867
UP_SEQ_FEATURE	signal peptide	94	17.5701	0.0516141	110454, 15040, 12810, 18414, 21930, 15042, 15945, 213053, 57248, 19288, 21938, 12010, 20287, 21937, 20306, 17386, 12524, 20208, 60533, 20303, 20209, 15976, 15977, 20343, 13003, 13040, 17071, 16181, 224794, 20302, 26362, 192198, 15007, 67405, 142980, 14962, 52793, 15200, 70835, 14825, 24047, 71884, 66940, 15967, 209588, 15968, 17067, 15965, 56066, 20339, 213233, 12263, 24088, 58217, 76701, 11815, …	430	2963	16021	1.182	1	0.841163	57.1951
Annotation Cluster 3	Enrichment Score: 9.146256395221137
Category	Term	Count	%	PValue	Genes	List Total	Pop Hits	Pop Total	Fold Enrichment	Bonferroni	Benjamini	FDR
INTERPRO	IPR003191:Guanylate-binding protein, C-terminal	9	1.68224	2.16932e-12	17472, 14469, 236573, 229900, 76074, 14468, 229898, 55932, 100702	476	9	17763	37.3172	1.52724e-09	1.52724e-09	3.27405e-09
PIR_SUPERFAMILY	PIRSF005552:guanine nucleotide-binding protein 1	8	1.49533	1.7538e-10	14469, 236573, 229900, 76074, 14468, 229898, 55932, 100702	249	8	8136	32.6747	3.99868e-08	3.99868e-08	2.24532e-07
INTERPRO	IPR015894:Guanylate-binding protein, N-terminal	9	1.68224	2.82228e-10	17472, 14469, 236573, 229900, 76074, 14468, 229898, 55932, 100702	476	13	17763	25.835	1.98688e-07	3.97376e-08	4.25941e-07
GOTERM_MF_FAT	GO:0003924~GTPase activity	16	2.99065	2.42142e-06	17472, 236573, 229900, 54396, 76074, 14696, 229898, 55932, 100702, 14469, 17857, 17858, 21822, 14468, 60440, 16145	368	128	13288	4.51359	0.00114226	0.000126982	0.00345862
Annotation Cluster 4	Enrichment Score: 8.688314356301087
Category	Term	Count	%	PValue	Genes	List Total	Pop Hits	Pop Total	Fold Enrichment	Bonferroni	Benjamini	FDR
SP_PIR_KEYWORDS	immune response	27	5.04673	9.70054e-13	15944, 15040, 217069, 80861, 12010, 109032, 56619, 21354, 246746, 21355, 15007, 142980, 14962, 16912, 56480, 16913, 56045, 20715, 75234, 17874, 80898, 14129, 71586, 230073, 17084, 12263, 24088	450	184	17854	5.82196	3.17191e-10	7.92977e-11	1.31324e-09
GOTERM_BP_FAT	GO:0045087~innate immune response	17	3.17757	2.5805e-08	142980, 15944, 14962, 56480, 56045, 80861, 240354, 17874, 109032, 17857, 17858, 14129, 71586, 230073, 12263, 24088, 257632	367	107	13588	5.8824	4.50545e-05	4.09595e-06	4.36633e-05
SP_PIR_KEYWORDS	innate immunity	13	2.42991	3.43999e-07	142980, 15944, 14962, 56480, 217069, 80861, 56045, 109032, 14129, 230073, 71586, 24088, 12263	450	75	17854	6.8771	0.000112481	1.87478e-05	0.000465723
Annotation Cluster 5	Enrichment Score: 7.389754238664057
Category	Term	Count	%	PValue	Genes	List Total	Pop Hits	Pop Total	Fold Enrichment	Bonferroni	Benjamini	FDR
GOTERM_BP_FAT	GO:0006954~inflammatory response	34	6.35514	1.46353e-15	15945, 21938, 21937, 20306, 20208, 20303, 20209, 80859, 20302, 18405, 142980, 18406, 14962, 15930, 20297, 14825, 20296, 24047, 21926, 20310, 54483, 17874, 20293, 16176, 20292, 14129, 56066, 20210, 17084, 257632, 24088, 12263, 17329, 16193	367	225	13588	5.59482	2.51998e-12	8.39995e-13	2.44249e-12
SP_PIR_KEYWORDS	cytokine	28	5.23364	5.25104e-14	15945, 338374, 20306, 20303, 15977, 20201, 12977, 20302, 16168, 22035, 52793, 20297, 242519, 14825, 20296, 24047, 21926, 20310, 12985, 15967, 20293, 15968, 15965, 16176, 20292, 56066, 17329, 16193	450	177	17854	6.27636	1.71719e-11	1.71719e-11	7.10987e-11
SP_PIR_KEYWORDS	inflammatory response	19	3.5514	6.1277e-13	142980, 15945, 20297, 24047, 20296, 14825, 20310, 20306, 54483, 17874, 20303, 20293, 20292, 16176, 56066, 17084, 20302, 24088, 17329	450	78	17854	9.66456	2.00363e-10	6.67878e-11	8.29548e-10
KEGG_PATHWAY	mmu04060:Cytokine-cytokine receptor interaction	32	5.98131	1.45391e-12	12765, 18414, 15945, 21938, 21937, 20306, 20303, 15976, 15977, 16164, 16323, 12977, 20302, 16168, 22035, 242519, 14825, 20296, 24047, 21926, 20310, 12985, 15967, 20293, 12984, 15968, 15965, 16176, 20292, 56066, 17329, 16193	168	244	5738	4.47931	1.62842e-10	4.07105e-11	1.64816e-09
GOTERM_MF_FAT	GO:0005125~cytokine activity	27	5.04673	4.11445e-12	15945, 338374, 20306, 20303, 15977, 12977, 20302, 16168, 22035, 52793, 20297, 242519, 14825, 20296, 24047, 21926, 20310, 12985, 15967, 15968, 20293, 15965, 16176, 20292, 56066, 17329, 16193	368	180	13288	5.4163	1.94204e-09	1.94204e-09	5.87701e-09
GOTERM_BP_FAT	GO:0009611~response to wounding	36	6.72897	1.55934e-11	15945, 21938, 21937, 20306, 20208, 20303, 20209, 80859, 20656, 20302, 18405, 142980, 18406, 14962, 15200, 15930, 20297, 14825, 20296, 24047, 21926, 20310, 54483, 17874, 20293, 16176, 20292, 14129, 56066, 20210, 17084, 257632, 24088, 12263, 17329, 16193	367	347	13588	3.84116	2.72261e-08	5.44522e-09	2.63848e-08
INTERPRO	IPR001811:Small chemokine, interleukin-8-like	13	2.42991	1.17589e-10	15945, 20297, 24047, 20296, 14825, 20310, 20306, 20303, 20293, 20292, 56066, 20302, 17329	476	37	17763	13.1115	8.27828e-08	2.06957e-08	1.77467e-07
GOTERM_MF_FAT	GO:0008009~chemokine activity	13	2.42991	2.33541e-10	15945, 20297, 24047, 20296, 14825, 20310, 20306, 20303, 20293, 20292, 56066, 20302, 17329	368	38	13288	12.353	1.10231e-07	5.51156e-08	3.33582e-07
SMART	SM00199:SCY	13	2.42991	3.21823e-10	15945, 20297, 24047, 20296, 14825, 20310, 20306, 20303, 20293, 20292, 56066, 20302, 17329	270	37	9131	11.8822	5.2779e-08	5.2779e-08	3.90236e-07
GOTERM_MF_FAT	GO:0042379~chemokine receptor binding	13	2.42991	3.29029e-10	15945, 20297, 24047, 20296, 14825, 20310, 20306, 20303, 20293, 20292, 56066, 20302, 17329	368	39	13288	12.0362	1.55302e-07	5.17672e-08	4.69975e-07
SP_PIR_KEYWORDS	chemotaxis	14	2.61682	3.66678e-09	12765, 15945, 20297, 24047, 20296, 20310, 20306, 14289, 20303, 20293, 20292, 56066, 20201, 20302	450	62	17854	8.959	1.19904e-06	2.39807e-07	4.96427e-06
INTERPRO	IPR000827:Small chemokine, C-C group, conserved site	8	1.49533	7.85985e-07	20306, 20303, 20293, 20292, 20297, 24047, 20296, 20302	476	21	17763	14.2161	0.000553181	6.14796e-05	0.00118621
GOTERM_BP_FAT	GO:0042330~taxis	15	2.80374	1.30272e-06	12765, 15945, 20297, 24047, 20296, 20310, 20306, 14289, 20303, 20293, 20292, 16176, 56066, 20201, 20302	367	109	13588	5.09512	0.00227196	0.000151625	0.00220424
GOTERM_BP_FAT	GO:0006935~chemotaxis	15	2.80374	1.30272e-06	12765, 15945, 20297, 24047, 20296, 20310, 20306, 14289, 20303, 20293, 20292, 16176, 56066, 20201, 20302	367	109	13588	5.09512	0.00227196	0.000151625	0.00220424
PIR_SUPERFAMILY	PIRSF001950:small inducible chemokine, C/CC types	8	1.49533	1.81277e-06	20306, 20303, 20293, 20292, 20297, 24047, 20296, 20302	249	21	8136	12.4475	0.000413227	0.000206635	0.00232079
KEGG_PATHWAY	mmu04062:Chemokine signaling pathway	18	3.36449	1.8167e-05	12765, 14696, 15945, 20297, 24047, 20296, 14825, 20310, 20306, 20846, 20847, 20303, 18035, 20293, 20292, 56066, 20302, 17329	168	182	5738	3.37794	0.00203266	0.000226055	0.0205918
INTERPRO	IPR001089:Small chemokine, C-X-C	5	0.934579	0.000143498	20310, 15945, 56066, 14825, 17329	476	11	17763	16.9624	0.0960937	0.00479938	0.21635
PIR_SUPERFAMILY	PIRSF002522:CXC chemokine	5	0.934579	0.000343871	20310, 15945, 56066, 14825, 17329	249	12	8136	13.6145	0.0754204	0.0111398	0.43935
INTERPRO	IPR018048:Small chemokine, C-X-C, conserved site	5	0.934579	0.000408339	20310, 15945, 56066, 14825, 17329	476	14	17763	13.3276	0.249885	0.0114353	0.6145
GOTERM_BP_FAT	GO:0007626~locomotory behavior	17	3.17757	0.000758501	12765, 15945, 20297, 24047, 20296, 20306, 20310, 14289, 20303, 20293, 20292, 16176, 56066, 20656, 12298, 20201, 20302	367	239	13588	2.63354	0.734156	0.0246873	1.2757
INTERPRO	IPR002473:Small chemokine, C-X-C/Interleukin 8	4	0.747664	0.00267126	20310, 15945, 56066, 14825	476	11	17763	13.5699	0.84788	0.0571485	3.9565
PIR_SUPERFAMILY	PIRSF500572:small inducible cytokine, A2 type	3	0.560748	0.00272054	20306, 20293, 20292	249	3	8136	32.6747	0.462663	0.0666867	3.42761
GOTERM_BP_FAT	GO:0007610~behavior	18	3.36449	0.0475027	12765, 15930, 15945, 20297, 24047, 20296, 20306, 20310, 14289, 20303, 20293, 20292, 16176, 56066, 20656, 12298, 20201, 20302	367	405	13588	1.64553	1	0.477254	56.1101
Annotation Cluster 6	Enrichment Score: 6.050656618210676
Category	Term	Count	%	PValue	Genes	List Total	Pop Hits	Pop Total	Fold Enrichment	Bonferroni	Benjamini	FDR
GOTERM_BP_FAT	GO:0008219~cell death	39	7.28972	1.1018e-08	12765, 19106, 70928, 17210, 67809, 21938, 21937, 320558, 21929, 109032, 11796, 11797, 80885, 13163, 74137, 20656, 13063, 192656, 110175, 17951, 22035, 327959, 18854, 12364, 12633, 240354, 21926, 20715, 215418, 66940, 14190, 12363, 12362, 230738, 56722, 13421, 19766, 16193, 23882	367	507	13588	2.84804	1.92372e-05	2.74819e-06	1.86429e-05
GOTERM_BP_FAT	GO:0006915~apoptosis	37	6.91589	1.18672e-08	12765, 19106, 70928, 17210, 67809, 21937, 320558, 21929, 109032, 11796, 11797, 80885, 13163, 74137, 20656, 13063, 192656, 110175, 17951, 22035, 327959, 18854, 12364, 12633, 240354, 21926, 20715, 215418, 66940, 12363, 12362, 230738, 56722, 13421, 19766, 16193, 23882	367	465	13588	2.94604	2.072e-05	2.59002e-06	2.00799e-05
GOTERM_BP_FAT	GO:0012501~programmed cell death	37	6.91589	1.85434e-08	12765, 19106, 70928, 17210, 67809, 21937, 320558, 21929, 109032, 11796, 11797, 80885, 13163, 74137, 20656, 13063, 192656, 110175, 17951, 22035, 327959, 18854, 12364, 12633, 240354, 21926, 20715, 215418, 66940, 12363, 12362, 230738, 56722, 13421, 19766, 16193, 23882	367	473	13588	2.89621	3.23762e-05	3.59741e-06	3.13763e-05
GOTERM_BP_FAT	GO:0016265~death	39	7.28972	2.06963e-08	12765, 19106, 70928, 17210, 67809, 21938, 21937, 320558, 21929, 109032, 11796, 11797, 80885, 13163, 74137, 20656, 13063, 192656, 110175, 17951, 22035, 327959, 18854, 12364, 12633, 240354, 21926, 20715, 215418, 66940, 14190, 12363, 12362, 230738, 56722, 13421, 19766, 16193, 23882	367	519	13588	2.78219	3.61351e-05	3.61357e-06	3.50191e-05
SP_PIR_KEYWORDS	Apoptosis	27	5.04673	4.54894e-07	70928, 17210, 67809, 21937, 21929, 11796, 109032, 11797, 80885, 13163, 74137, 192656, 17951, 22035, 327959, 12364, 12633, 20715, 215418, 66940, 12363, 12362, 230738, 56722, 19766, 13421, 23882	450	337	17854	3.17875	0.000148739	2.12498e-05	0.000615858
GOTERM_BP_FAT	GO:0042981~regulation of apoptosis	31	5.79439	0.000217649	14528, 18950, 17210, 56847, 20723, 12051, 109032, 11796, 11797, 80885, 21817, 74137, 20656, 13063, 192656, 15951, 15930, 18712, 18854, 12364, 12633, 240354, 21857, 21926, 66940, 12363, 12362, 14129, 71586, 257632, 16193	367	553	13588	2.07552	0.316178	0.00945644	0.367636
GOTERM_BP_FAT	GO:0043067~regulation of programmed cell death	31	5.79439	0.000267041	14528, 18950, 17210, 56847, 20723, 12051, 109032, 11796, 11797, 80885, 21817, 74137, 20656, 13063, 192656, 15951, 15930, 18712, 18854, 12364, 12633, 240354, 21857, 21926, 66940, 12363, 12362, 14129, 71586, 257632, 16193	367	560	13588	2.04957	0.372691	0.010786	0.450886
GOTERM_BP_FAT	GO:0010941~regulation of cell death	31	5.79439	0.000296461	14528, 18950, 17210, 56847, 20723, 12051, 109032, 11796, 11797, 80885, 21817, 74137, 20656, 13063, 192656, 15951, 15930, 18712, 18854, 12364, 12633, 240354, 21857, 21926, 66940, 12363, 12362, 14129, 71586, 257632, 16193	367	563	13588	2.03865	0.404109	0.0116969	0.500444
Annotation Cluster 7	Enrichment Score: 5.801045862846379
Category	Term	Count	%	PValue	Genes	List Total	Pop Hits	Pop Total	Fold Enrichment	Bonferroni	Benjamini	FDR
INTERPRO	IPR018952:2'-5'-oligoadenylate synthetase 1, domain 2/C-terminal	10	1.86916	4.2184e-12	243262, 246728, 246727, 231655, 114643, 23962, 23960, 100535, 231699, 246730	476	13	17763	28.7056	2.96976e-09	1.48488e-09	6.36646e-09
INTERPRO	IPR006116:2-5-oligoadenylate synthetase, ubiquitin-like region	10	1.86916	1.15328e-11	243262, 246728, 246727, 231655, 114643, 23962, 23960, 100535, 231699, 246730	476	14	17763	26.6552	8.11907e-09	2.70636e-09	1.74054e-08
INTERPRO	IPR006117:2-5-oligoadenylate synthetase, conserved site	7	1.30841	9.48277e-09	243262, 246728, 246727, 231655, 23962, 23960, 246730	476	8	17763	32.6526	6.67585e-06	9.53695e-07	1.43115e-05
GOTERM_MF_FAT	GO:0001730~2'-5'-oligoadenylate synthetase activity	5	0.934579	8.21864e-06	246728, 114643, 23962, 100535, 246730	368	6	13288	30.0906	0.0038717	0.000387846	0.0117386
INTERPRO	IPR002934:Nucleotidyltransferase	6	1.1215	9.07834e-06	246728, 246727, 23960, 210106, 246730, 214290	476	12	17763	18.6586	0.0063708	0.000425988	0.0137003
PIR_SUPERFAMILY	PIRSF001607:oligo(A) synthetase	4	0.747664	0.00052277	23960, 100535, 231699, 246730	249	6	8136	21.7831	0.11239	0.0147923	0.667218
GOTERM_MF_FAT	GO:0016779~nucleotidyltransferase activity	12	2.24299	0.000780977	246728, 246727, 231655, 114643, 71701, 23962, 23960, 210106, 100535, 331026, 246730, 214290	368	127	13288	3.41185	0.308412	0.0227842	1.10976
GOTERM_MF_FAT	GO:0070566~adenylyltransferase activity	5	0.934579	0.00195272	246728, 114643, 23962, 100535, 246730	368	20	13288	9.02717	0.60251	0.0450815	2.75332
GOTERM_MF_FAT	GO:0003725~double-stranded RNA binding	6	1.1215	0.00224995	142980, 19106, 114643, 56417, 100535, 246730	368	34	13288	6.37212	0.654642	0.0493671	3.16618
Annotation Cluster 8	Enrichment Score: 4.682582624115589
Category	Term	Count	%	PValue	Genes	List Total	Pop Hits	Pop Total	Fold Enrichment	Bonferroni	Benjamini	FDR
INTERPRO	IPR004021:HIN-200/IF120x	6	1.1215	1.54391e-06	15951, 15950, 226695, 381308, 236312, 226691	476	9	17763	24.8782	0.00108632	9.88052e-05	0.00233006
PIR_SUPERFAMILY	PIRSF018550:PIRSF018550	5	0.934579	1.20482e-05	15951, 15950, 226695, 381308, 236312	249	6	8136	27.2289	0.00274325	0.000686518	0.0154237
UP_SEQ_FEATURE	domain:HIN-200	5	0.934579	1.66449e-05	15951, 15950, 226695, 381308, 236312	430	7	16021	26.613	0.0183227	0.0183227	0.0266478
INTERPRO	IPR004020:Pyrin	7	1.30841	6.50235e-05	54483, 15951, 15950, 226695, 381308, 236312, 226691	476	27	17763	9.67484	0.044746	0.0026892	0.0980892
UP_SEQ_FEATURE	domain:DAPIN	6	1.1215	0.000191952	54483, 15951, 15950, 226695, 381308, 236312	430	21	16021	10.6452	0.192069	0.0519231	0.306903
Annotation Cluster 9	Enrichment Score: 4.288852368408628
Category	Term	Count	%	PValue	Genes	List Total	Pop Hits	Pop Total	Fold Enrichment	Bonferroni	Benjamini	FDR
GOTERM_MF_FAT	GO:0017076~purine nucleotide binding	96	17.9439	1.03491e-09	74558, 236573, 54396, 668139, 15944, 117167, 140557, 331026, 27267, 243262, 16145, 26362, 23924, 218699, 74153, 192656, 15953, 432555, 74568, 76074, 276950, 13058, 229003, 21822, 223881, 60440, 71586, 211770, 20555, 229898, 11853, 80861, 20557, 20556, 20558, 51797, 21817, 24014, 231655, 434223, 27219, 17472, 338467, 16912, 18712, 16913, 13178, 30935, 55932, 19332, 620913, 22169, 19106, 22375, 100…	368	1871	13288	1.85272	4.88477e-07	1.22119e-07	1.47823e-06
GOTERM_MF_FAT	GO:0032555~purine ribonucleotide binding	92	17.1963	2.98321e-09	74558, 236573, 54396, 15944, 668139, 19106, 140557, 100702, 22375, 331026, 243262, 27267, 80885, 246728, 246727, 23962, 16145, 26362, 23960, 218699, 23924, 74153, 17454, 11982, 240327, 15953, 192656, 432555, 229900, 74568, 76074, 56480, 16574, 13206, 276950, 26410, 229003, 30952, 17857, 72065, 17858, 21822, 223881, 71586, 60440, 230073, 257632, 211770, 246730, 263803, 20555, 114643, 11853, 229898…	368	1796	13288	1.84967	1.40807e-06	2.81615e-07	4.26113e-06
GOTERM_MF_FAT	GO:0032553~ribonucleotide binding	92	17.1963	2.98321e-09	74558, 236573, 54396, 15944, 668139, 19106, 140557, 100702, 22375, 331026, 243262, 27267, 80885, 246728, 246727, 23962, 16145, 26362, 23960, 218699, 23924, 74153, 17454, 11982, 240327, 15953, 192656, 432555, 229900, 74568, 76074, 56480, 16574, 13206, 276950, 26410, 229003, 30952, 17857, 72065, 17858, 21822, 223881, 71586, 60440, 230073, 257632, 211770, 246730, 263803, 20555, 114643, 11853, 229898…	368	1796	13288	1.84967	1.40807e-06	2.81615e-07	4.26113e-06
GOTERM_MF_FAT	GO:0000166~nucleotide binding	100	18.6916	1.52808e-07	74558, 236573, 54396, 668139, 15944, 117167, 140557, 331026, 243262, 27267, 16145, 26362, 218699, 23924, 74153, 192656, 15953, 432555, 74568, 76074, 276950, 13058, 229003, 21822, 223881, 60440, 71586, 211770, 20555, 107569, 11853, 229898, 80861, 20557, 319765, 20556, 20558, 51797, 24014, 21817, 231655, 434223, 27219, 17472, 338467, 18712, 16912, 13178, 16913, 30935, 55932, 19332, 620913, 22169, 1…	368	2183	13288	1.65409	7.21228e-05	9.01564e-06	0.000218266
GOTERM_MF_FAT	GO:0001883~purine nucleoside binding	67	12.5234	0.000202298	19106, 117167, 140557, 22375, 243262, 27267, 246728, 246727, 23962, 23960, 26362, 218699, 23924, 74153, 22040, 17454, 11982, 192656, 74568, 56480, 16574, 13206, 276950, 26410, 13058, 229003, 30952, 230073, 60440, 71586, 257632, 211770, 246730, 263803, 20555, 114643, 81702, 15277, 80861, 100535, 20557, 20556, 20558, 56791, 327978, 51797, 75320, 231655, 24014, 74137, 21354, 27219, 21355, 231699, 27…	368	1548	13288	1.56284	0.0910763	0.00731879	0.288568
GOTERM_MF_FAT	GO:0001882~nucleoside binding	67	12.5234	0.000238077	19106, 117167, 140557, 22375, 243262, 27267, 246728, 246727, 23962, 23960, 26362, 218699, 23924, 74153, 22040, 17454, 11982, 192656, 74568, 56480, 16574, 13206, 276950, 26410, 13058, 229003, 30952, 230073, 60440, 71586, 257632, 211770, 246730, 263803, 20555, 114643, 81702, 15277, 80861, 100535, 20557, 20556, 20558, 56791, 327978, 51797, 75320, 231655, 24014, 74137, 21354, 27219, 21355, 231699, 27…	368	1558	13288	1.55281	0.106301	0.00799542	0.339525
GOTERM_MF_FAT	GO:0030554~adenyl nucleotide binding	64	11.9626	0.000773396	19106, 117167, 140557, 22375, 243262, 27267, 246728, 246727, 23962, 23960, 26362, 218699, 23924, 74153, 22040, 17454, 11982, 192656, 74568, 56480, 16574, 276950, 13206, 26410, 13058, 229003, 230073, 71586, 257632, 211770, 246730, 263803, 20555, 114643, 81702, 15277, 80861, 100535, 20557, 20556, 20558, 56791, 327978, 51797, 75320, 231655, 24014, 74137, 21354, 27219, 21355, 231699, 27053, 338467, 1…	368	1535	13288	1.50551	0.305931	0.0240517	1.09904
GOTERM_MF_FAT	GO:0005524~ATP binding	60	11.215	0.00128368	19106, 140557, 22375, 243262, 27267, 246728, 246727, 23962, 23960, 26362, 218699, 23924, 74153, 17454, 11982, 192656, 74568, 56480, 16574, 276950, 13206, 26410, 229003, 230073, 71586, 257632, 211770, 246730, 20555, 263803, 114643, 81702, 15277, 80861, 100535, 20557, 20556, 20558, 56791, 327978, 51797, 75320, 231655, 24014, 74137, 21354, 27219, 21355, 231699, 27053, 338467, 16912, 18712, 16913, 13…	368	1443	13288	1.5014	0.454627	0.0350354	1.81802
GOTERM_MF_FAT	GO:0032559~adenyl ribonucleotide binding	60	11.215	0.00169242	19106, 140557, 22375, 243262, 27267, 246728, 246727, 23962, 23960, 26362, 218699, 23924, 74153, 17454, 11982, 192656, 74568, 56480, 16574, 276950, 13206, 26410, 229003, 230073, 71586, 257632, 211770, 246730, 20555, 263803, 114643, 81702, 15277, 80861, 100535, 20557, 20556, 20558, 56791, 327978, 51797, 75320, 231655, 24014, 74137, 21354, 27219, 21355, 231699, 27053, 338467, 16912, 18712, 16913, 13…	368	1460	13288	1.48392	0.550445	0.0434446	2.39041
SP_PIR_KEYWORDS	nucleotide-binding	56	10.4673	0.0153197	74558, 668139, 15944, 19106, 140557, 331026, 22375, 27267, 23962, 26362, 23924, 17454, 11982, 192656, 56480, 16574, 13206, 26410, 229003, 30952, 72065, 17857, 17858, 223881, 230073, 60440, 71586, 257632, 246730, 263803, 107569, 229898, 11853, 14528, 15277, 80861, 56791, 327978, 51797, 75320, 24014, 434223, 74137, 21354, 27219, 20224, 21355, 27053, 18712, 13178, 30935, 55932, 14469, 207728, 19332,…	450	1631	17854	1.36225	0.99358	0.170535	18.8614
SP_PIR_KEYWORDS	atp-binding	37	6.91589	0.273658	263803, 19106, 140557, 80861, 15277, 22375, 56791, 327978, 51797, 27267, 24014, 75320, 74137, 21354, 23962, 27219, 26362, 23924, 21355, 17454, 11982, 27053, 192656, 18712, 56480, 13178, 16574, 13206, 30935, 26410, 229003, 71586, 230073, 19766, 257632, 22169, 246730	450	1287	17854	1.14063	1	0.799814	98.6816
UP_SEQ_FEATURE	nucleotide phosphate-binding region:ATP	23	4.29907	0.715851	192656, 263803, 18712, 56480, 19106, 13178, 16574, 140557, 13206, 80861, 30935, 26410, 327978, 230073, 74137, 21354, 19766, 27219, 26362, 23924, 21355, 22169, 17454	430	907	16021	0.944804	1	1	100
Annotation Cluster 10	Enrichment Score: 4.159235710452527
Category	Term	Count	%	PValue	Genes	List Total	Pop Hits	Pop Total	Fold Enrichment	Bonferroni	Benjamini	FDR
GOTERM_MF_FAT	GO:0032561~guanyl ribonucleotide binding	32	5.98131	2.38178e-08	74558, 236573, 54396, 15944, 668139, 11853, 229898, 14528, 100702, 331026, 245240, 80885, 21817, 434223, 16145, 20224, 240327, 17472, 15953, 432555, 229900, 76074, 55932, 14469, 30952, 17857, 72065, 19332, 17858, 21822, 14468, 620913, 223881, 60440	368	363	13288	3.18314	1.12419e-05	1.87366e-06	3.40205e-05
GOTERM_MF_FAT	GO:0019001~guanyl nucleotide binding	32	5.98131	2.38178e-08	74558, 236573, 54396, 15944, 668139, 11853, 229898, 14528, 100702, 331026, 245240, 80885, 21817, 434223, 16145, 20224, 240327, 17472, 15953, 432555, 229900, 76074, 55932, 14469, 30952, 17857, 72065, 19332, 17858, 21822, 14468, 620913, 223881, 60440	368	363	13288	3.18314	1.12419e-05	1.87366e-06	3.40205e-05
GOTERM_MF_FAT	GO:0005525~GTP binding	31	5.79439	4.82078e-08	74558, 236573, 54396, 15944, 668139, 11853, 229898, 14528, 331026, 100702, 245240, 80885, 21817, 434223, 16145, 20224, 240327, 17472, 15953, 432555, 229900, 76074, 55932, 14469, 17857, 72065, 19332, 17858, 21822, 14468, 620913, 223881, 60440	368	354	13288	3.16206	2.27538e-05	3.25058e-06	6.88585e-05
GOTERM_MF_FAT	GO:0003924~GTPase activity	16	2.99065	2.42142e-06	17472, 236573, 229900, 54396, 76074, 14696, 229898, 55932, 100702, 14469, 17857, 17858, 21822, 14468, 60440, 16145	368	128	13288	4.51359	0.00114226	0.000126982	0.00345862
SP_PIR_KEYWORDS	gtp-binding	16	2.99065	0.0134928	74558, 668139, 15944, 11853, 229898, 14528, 331026, 55932, 14469, 17857, 72065, 19332, 17858, 14468, 223881, 60440, 434223, 20224	450	313	17854	2.02814	0.98823	0.162795	16.7994
UP_SEQ_FEATURE	nucleotide phosphate-binding region:GTP	14	2.61682	0.0335984	74558, 668139, 15944, 11853, 229898, 55932, 14469, 72065, 17857, 19332, 17858, 14468, 223881, 60440, 434223, 20224	430	274	16021	1.9037	1	0.717942	42.1438
UP_SEQ_FEATURE	lipid moiety-binding region:S-geranylgeranyl cysteine	6	1.1215	0.111426	14469, 72065, 19332, 11853, 229898, 223881	430	95	16021	2.35315	1	0.96838	84.9166
SP_PIR_KEYWORDS	prenylation	7	1.30841	0.159118	14469, 72065, 19332, 14468, 11853, 229898, 223881	450	145	17854	1.91537	1	0.643125	90.4275
Annotation Cluster 11	Enrichment Score: 3.7087563989650385
Category	Term	Count	%	PValue	Genes	List Total	Pop Hits	Pop Total	Fold Enrichment	Bonferroni	Benjamini	FDR
INTERPRO	IPR018957:Zinc finger, C3HC4 RING-type	22	4.11215	4.64003e-07	209387, 381845, 81018, 76073, 70928, 18854, 217069, 244183, 75841, 75234, 76681, 11796, 319236, 11797, 22670, 94094, 20128, 69104, 94088, 69097, 20821, 74157	476	219	17763	3.74876	0.000326605	4.08314e-05	0.000700276
INTERPRO	IPR000315:Zinc finger, B-box	12	2.24299	9.21882e-07	209387, 76681, 54483, 319236, 22670, 94094, 20128, 94088, 69097, 18854, 20821, 244183	476	64	17763	6.99698	0.000648795	6.48984e-05	0.00139131
SMART	SM00336:BBOX	12	2.24299	2.19963e-06	209387, 76681, 54483, 319236, 22670, 94094, 20128, 94088, 69097, 18854, 20821, 244183	270	64	9131	6.34097	0.000360675	0.000180354	0.0026672
PIR_SUPERFAMILY	PIRSF001733:tripartite motif-containing protein	7	1.30841	3.00018e-06	209387, 319236, 94094, 20128, 94088, 217069, 20821	249	15	8136	15.2482	0.000683809	0.000227988	0.00384093
INTERPRO	IPR017907:Zinc finger, RING-type, conserved site	22	4.11215	5.04783e-06	209387, 381845, 81018, 76073, 70928, 18854, 217069, 244183, 75841, 75234, 268749, 76681, 11796, 319236, 11797, 22670, 94094, 20128, 94088, 69097, 20821, 74157	476	254	17763	3.2322	0.00354737	0.000253802	0.00761797
INTERPRO	IPR003879:Butyrophylin-like	9	1.68224	8.70664e-05	209387, 319236, 22670, 94094, 20128, 94088, 70928, 217069, 20821	476	54	17763	6.21954	0.0594566	0.00339962	0.131321
INTERPRO	IPR001841:Zinc finger, RING-type	21	3.92523	9.28091e-05	209387, 381845, 81018, 76073, 70928, 18854, 217069, 244183, 75841, 75234, 76681, 11796, 319236, 11797, 22670, 94094, 20128, 94088, 69097, 20821, 74157	476	286	17763	2.74008	0.0632517	0.00343307	0.139977
INTERPRO	IPR003877:SPla/RYanodine receptor SPRY	10	1.86916	0.000188562	209387, 319236, 22670, 94094, 20128, 94088, 70928, 217069, 20821, 66674	476	76	17763	4.91016	0.124325	0.00601637	0.284202
INTERPRO	IPR001870:B302 (SPRY)-like	10	1.86916	0.000279363	209387, 319236, 22670, 94094, 20128, 94088, 70928, 217069, 20821, 66674	476	80	17763	4.66465	0.178562	0.00851566	0.420789
SMART	SM00184:RING	21	3.92523	0.00029386	209387, 381845, 81018, 76073, 70928, 18854, 217069, 244183, 75841, 75234, 76681, 11796, 319236, 11797, 22670, 94094, 20128, 94088, 69097, 20821, 74157	270	286	9131	2.48318	0.0470569	0.0119777	0.355746
UP_SEQ_FEATURE	zinc finger region:B box-type	7	1.30841	0.000723196	76681, 54483, 22670, 94094, 20128, 94088, 20821	430	41	16021	6.36115	0.552358	0.148497	1.15169
UP_SEQ_FEATURE	domain:B30.2/SPRY	8	1.49533	0.000869996	22670, 94094, 20128, 94088, 70928, 217069, 20821, 66674	430	58	16021	5.13905	0.619773	0.129024	1.38395
UP_SEQ_FEATURE	zinc finger region:RING-type	14	2.61682	0.000928231	81018, 76073, 18854, 70928, 217069, 76681, 11796, 22670, 11797, 94094, 20128, 94088, 74157, 20821	430	176	16021	2.96372	0.643615	0.120998	1.47594
INTERPRO	IPR006574:SPRY-associated	5	0.934579	0.0215943	22670, 94088, 70928, 217069, 20821	476	40	17763	4.66465	1	0.294814	28.0698
SMART	SM00589:PRY	5	0.934579	0.0293236	22670, 94088, 70928, 217069, 20821	270	40	9131	4.22731	0.99241	0.358359	30.2944
INTERPRO	IPR018355:SPla/RYanodine receptor subgroup	5	0.934579	0.0317486	22670, 70928, 217069, 20821, 66674	476	45	17763	4.14636	1	0.383235	38.5487
SMART	SM00449:SPRY	5	0.934579	0.0427	22670, 70928, 217069, 20821, 66674	270	45	9131	3.75761	0.99922	0.400221	41.0895
Annotation Cluster 12	Enrichment Score: 3.3176031872938476
Category	Term	Count	%	PValue	Genes	List Total	Pop Hits	Pop Total	Fold Enrichment	Bonferroni	Benjamini	FDR
INTERPRO	IPR012317:Poly(ADP-ribose) polymerase, catalytic region	7	1.30841	3.41265e-06	235587, 243771, 101187, 80285, 547253, 78781, 671535	476	17	17763	15.3659	0.00239963	0.000200189	0.00515029
GOTERM_MF_FAT	GO:0003950~NAD+ ADP-ribosyltransferase activity	7	1.30841	1.1895e-05	235587, 243771, 101187, 80285, 547253, 78781, 671535	368	20	13288	12.638	0.00559875	0.000510277	0.0169891
UP_SEQ_FEATURE	domain:PARP catalytic	5	0.934579	0.000144078	243771, 101187, 80285, 547253, 78781	430	11	16021	16.9355	0.147927	0.0519622	0.230444
GOTERM_MF_FAT	GO:0016763~transferase activity, transferring pentosyl groups	8	1.49533	0.000158226	235587, 243771, 101187, 18950, 80285, 547253, 78781, 671535	368	43	13288	6.7179	0.0719675	0.00620472	0.225768
INTERPRO	IPR004170:WWE domain	4	0.747664	0.00349145	243771, 101187, 547253, 78781	476	12	17763	12.4391	0.91476	0.0718989	5.14166
UP_SEQ_FEATURE	domain:WWE	3	0.560748	0.0137407	101187, 547253, 78781	430	7	16021	15.9678	1	0.487439	19.8713
SP_PIR_KEYWORDS	nad	8	1.49533	0.13472	243771, 17768, 101187, 117167, 22436, 80285, 56847, 547253	450	169	17854	1.87813	1	0.590485	85.9007
Annotation Cluster 13	Enrichment Score: 3.082005193268623
Category	Term	Count	%	PValue	Genes	List Total	Pop Hits	Pop Total	Fold Enrichment	Bonferroni	Benjamini	FDR
KEGG_PATHWAY	mmu04210:Apoptosis	13	2.42991	6.63092e-06	22035, 12364, 12633, 21926, 21937, 17874, 11796, 11797, 18035, 12984, 16176, 19766, 13063	168	87	5738	5.10359	0.000742389	9.28288e-05	0.00751641
BIOCARTA	m_HivnefPathway:HIV-I Nef: negative effector of Fas and TNF	9	1.68224	0.00511485	11797, 18035, 16423, 13163, 19766, 12633, 13063, 21926, 21938	64	52	1171	3.16677	0.376105	0.0900401	5.44819
BIOCARTA	m_deathPathway:Induction of apoptosis through DR3 and DR4/5 Death Receptors	6	1.1215	0.0167332	22035, 18035, 16423, 19766, 12633, 13063	64	29	1171	3.78556	0.788277	0.15844	16.8358
Annotation Cluster 14	Enrichment Score: 3.018751160562908
Category	Term	Count	%	PValue	Genes	List Total	Pop Hits	Pop Total	Fold Enrichment	Bonferroni	Benjamini	FDR
GOTERM_BP_FAT	GO:0048584~positive regulation of response to stimulus	23	4.29907	5.7629e-09	192656, 142980, 14962, 15930, 56480, 16423, 18950, 240354, 21926, 12010, 21937, 17874, 18035, 16176, 21817, 14129, 74157, 12298, 12263, 24088, 257632, 16168, 21355	367	186	13588	4.5783	1.0062e-05	1.677e-06	9.7511e-06
GOTERM_BP_FAT	GO:0009617~response to bacterium	20	3.73832	4.42024e-08	192656, 15930, 56480, 16423, 240354, 21926, 12010, 21937, 12051, 16365, 17874, 20846, 109032, 18035, 15977, 16176, 14129, 24088, 257632, 21355	367	157	13588	4.7165	7.71745e-05	6.43143e-06	7.47926e-05
GOTERM_BP_FAT	GO:0002237~response to molecule of bacterial origin	12	2.24299	5.42422e-08	192656, 16365, 17874, 20846, 18035, 15930, 16176, 240354, 24088, 257632, 21355, 12010	367	49	13588	9.06723	9.47024e-05	7.28512e-06	9.17804e-05
GOTERM_BP_FAT	GO:0031349~positive regulation of defense response	11	2.05607	2.48555e-06	192656, 17874, 18035, 15930, 56480, 21817, 14129, 16423, 24088, 257632, 21937	367	57	13588	7.14508	0.00433038	0.000255249	0.00420559
GOTERM_BP_FAT	GO:0050778~positive regulation of immune response	16	2.99065	3.83828e-06	192656, 14962, 15930, 56480, 18950, 240354, 12010, 17874, 18035, 14129, 12298, 12263, 24088, 16168, 257632, 21355	367	136	13588	4.35583	0.00667924	0.000372244	0.00649435
GOTERM_BP_FAT	GO:0032755~positive regulation of interleukin-6 production	7	1.30841	5.17289e-06	192656, 17874, 142980, 16176, 24088, 257632, 21926	367	18	13588	14.3984	0.00899122	0.00047525	0.00875241
GOTERM_BP_FAT	GO:0001819~positive regulation of cytokine production	11	2.05607	5.49053e-06	12051, 192656, 17874, 142980, 15930, 12362, 16176, 230073, 24088, 257632, 21926	367	62	13588	6.56887	0.0095407	0.00047921	0.00928984
GOTERM_BP_FAT	GO:0032642~regulation of chemokine production	6	1.1215	5.577e-06	192656, 17874, 142980, 16176, 257632, 16193	367	11	13588	20.1952	0.00969021	0.000463582	0.00943613
GOTERM_BP_FAT	GO:0002218~activation of innate immune response	6	1.1215	2.26029e-05	192656, 17874, 18035, 56480, 24088, 257632	367	14	13588	15.8677	0.0386966	0.00179226	0.0382384
GOTERM_BP_FAT	GO:0043123~positive regulation of I-kappaB kinase/NF-kappaB cascade	8	1.49533	2.26653e-05	192656, 17874, 142980, 16176, 21817, 56722, 257632, 21926	367	33	13588	8.97564	0.0388012	0.00171913	0.0383438
GOTERM_BP_FAT	GO:0001817~regulation of cytokine production	15	2.80374	2.29423e-05	192656, 142980, 15930, 56480, 21926, 12051, 17874, 12362, 16362, 16176, 230073, 13709, 257632, 24088, 16193	367	139	13588	3.99545	0.0392661	0.00166768	0.0388124
GOTERM_BP_FAT	GO:0051092~positive regulation of NF-kappaB transcription factor activity	7	1.30841	4.20609e-05	192656, 17874, 142980, 240354, 24088, 257632, 21926	367	25	13588	10.3669	0.070808	0.00293328	0.0711452
GOTERM_BP_FAT	GO:0002684~positive regulation of immune system process	18	3.36449	4.23377e-05	192656, 14962, 15930, 56480, 18950, 240354, 12010, 17874, 18035, 14129, 12298, 20339, 12263, 24088, 16168, 257632, 21355, 16193	367	206	13588	3.23515	0.071257	0.00283916	0.0716133
GOTERM_BP_FAT	GO:0046330~positive regulation of JNK cascade	6	1.1215	4.71674e-05	192656, 17874, 142980, 16176, 257632, 21926	367	16	13588	13.8842	0.0790561	0.00304558	0.0797795
GOTERM_BP_FAT	GO:0070304~positive regulation of stress-activated protein kinase signaling pathway	6	1.1215	4.71674e-05	192656, 17874, 142980, 16176, 257632, 21926	367	16	13588	13.8842	0.0790561	0.00304558	0.0797795
GOTERM_BP_FAT	GO:0032496~response to lipopolysaccharide	8	1.49533	5.96291e-05	192656, 16365, 17874, 20846, 18035, 15930, 16176, 257632	367	38	13588	7.79464	0.0988787	0.0037115	0.100847
GOTERM_BP_FAT	GO:0043122~regulation of I-kappaB kinase/NF-kappaB cascade	8	1.49533	8.41028e-05	192656, 17874, 142980, 16176, 21817, 56722, 257632, 21926	367	40	13588	7.4049	0.136576	0.0044401	0.142211
GOTERM_BP_FAT	GO:0002221~pattern recognition receptor signaling pathway	5	0.934579	9.56177e-05	192656, 17874, 18035, 24088, 257632	367	10	13588	18.5123	0.153764	0.00489845	0.161667
GOTERM_BP_FAT	GO:0010740~positive regulation of protein kinase cascade	11	2.05607	0.000123924	192656, 17874, 142980, 219103, 16176, 21817, 56722, 257632, 21926, 64654, 16193	367	88	13588	4.62807	0.194574	0.00616333	0.209478
GOTERM_BP_FAT	GO:0032494~response to peptidoglycan	5	0.934579	0.00014707	192656, 17874, 18035, 24088, 257632	367	11	13588	16.8293	0.226479	0.00691657	0.248558
GOTERM_BP_FAT	GO:0032675~regulation of interleukin-6 production	7	1.30841	0.00018353	192656, 17874, 142980, 16176, 24088, 257632, 21926	367	32	13588	8.09911	0.274194	0.00839803	0.310088
GOTERM_BP_FAT	GO:0043330~response to exogenous dsRNA	5	0.934579	0.00021593	192656, 20846, 142980, 18035, 257632	367	12	13588	15.4269	0.314121	0.00962146	0.364736
GOTERM_BP_FAT	GO:0002758~innate immune response-activating signal transduction	5	0.934579	0.00021593	192656, 17874, 18035, 24088, 257632	367	12	13588	15.4269	0.314121	0.00962146	0.364736
GOTERM_BP_FAT	GO:0043410~positive regulation of MAPKKK cascade	8	1.49533	0.000241332	192656, 17874, 142980, 16176, 257632, 21926, 64654, 16193	367	47	13588	6.30205	0.343884	0.0102258	0.407562
GOTERM_BP_FAT	GO:0051091~positive regulation of transcription factor activity	7	1.30841	0.00026029	192656, 17874, 142980, 240354, 24088, 257632, 21926	367	34	13588	7.6227	0.365251	0.0107637	0.439512
GOTERM_BP_FAT	GO:0043900~regulation of multi-organism process	5	0.934579	0.000305295	17874, 230073, 16168, 24088, 257632	367	13	13588	14.2402	0.413232	0.0117773	0.51532
GOTERM_BP_FAT	GO:0002253~activation of immune response	10	1.86916	0.000500226	192656, 17874, 14962, 18035, 56480, 12298, 240354, 12263, 24088, 257632	367	86	13588	4.30518	0.582559	0.0184158	0.843044
GOTERM_BP_FAT	GO:0032760~positive regulation of tumor necrosis factor production	5	0.934579	0.000558449	192656, 17874, 142980, 24088, 257632	367	15	13588	12.3415	0.62293	0.0201142	0.940733
GOTERM_BP_FAT	GO:0045073~regulation of chemokine biosynthetic process	4	0.747664	0.000625857	17874, 142980, 16176, 16193	367	7	13588	21.1569	0.66482	0.0216245	1.05372
GOTERM_BP_FAT	GO:0002224~toll-like receptor signaling pathway	4	0.747664	0.000625857	192656, 17874, 18035, 24088	367	7	13588	21.1569	0.66482	0.0216245	1.05372
GOTERM_BP_FAT	GO:0032680~regulation of tumor necrosis factor production	6	1.1215	0.000683053	12051, 192656, 17874, 142980, 24088, 257632	367	27	13588	8.22767	0.696695	0.023121	1.14949
GOTERM_BP_FAT	GO:0043388~positive regulation of DNA binding	7	1.30841	0.000847016	192656, 17874, 142980, 240354, 24088, 257632, 21926	367	42	13588	6.17075	0.772252	0.0265417	1.42357
GOTERM_BP_FAT	GO:0080135~regulation of cellular response to stress	9	1.68224	0.000897997	192656, 17874, 142980, 16176, 18950, 74157, 257632, 21926, 108909	367	75	13588	4.44294	0.791665	0.0276222	1.50864
GOTERM_BP_FAT	GO:0051090~regulation of transcription factor activity	8	1.49533	0.00099306	192656, 17874, 142980, 18035, 240354, 24088, 257632, 21926	367	59	13588	5.02027	0.823555	0.0294665	1.66709
GOTERM_BP_FAT	GO:0010627~regulation of protein kinase cascade	13	2.42991	0.000998098	192656, 142980, 108909, 21926, 64654, 17874, 12703, 219103, 21817, 16176, 56722, 257632, 16193	367	155	13588	3.10528	0.825101	0.0291193	1.67548
GOTERM_BP_FAT	GO:0046328~regulation of JNK cascade	7	1.30841	0.001229	192656, 17874, 142980, 16176, 257632, 21926, 108909	367	45	13588	5.75937	0.883184	0.0340387	2.05931
GOTERM_BP_FAT	GO:0051099~positive regulation of binding	7	1.30841	0.001229	192656, 17874, 142980, 240354, 24088, 257632, 21926	367	45	13588	5.75937	0.883184	0.0340387	2.05931
GOTERM_BP_FAT	GO:0045088~regulation of innate immune response	7	1.30841	0.00138182	192656, 17874, 18035, 56480, 56045, 24088, 257632	367	46	13588	5.63417	0.910573	0.0370212	2.31257
GOTERM_BP_FAT	GO:0070302~regulation of stress-activated protein kinase signaling pathway	7	1.30841	0.00138182	192656, 17874, 142980, 16176, 257632, 21926, 108909	367	46	13588	5.63417	0.910573	0.0370212	2.31257
GOTERM_BP_FAT	GO:0051240~positive regulation of multicellular organismal process	13	2.42991	0.00154124	192656, 142980, 15930, 21926, 12051, 17874, 12362, 16176, 230073, 12977, 257632, 24088, 107585	367	163	13588	2.95288	0.932327	0.0405854	2.5761
GOTERM_BP_FAT	GO:0002757~immune response-activating signal transduction	7	1.30841	0.00173053	192656, 17874, 18035, 12298, 240354, 24088, 257632	367	48	13588	5.39941	0.951399	0.0441326	2.88814
GOTERM_BP_FAT	GO:0009967~positive regulation of signal transduction	13	2.42991	0.00242242	192656, 142980, 56847, 21926, 64654, 17874, 219103, 21817, 16176, 56722, 12977, 257632, 16193	367	172	13588	2.79837	0.985516	0.0595268	4.02076
GOTERM_BP_FAT	GO:0042742~defense response to bacterium	10	1.86916	0.00253894	12051, 192656, 17874, 15977, 56480, 14129, 24088, 257632, 21926, 21937	367	108	13588	3.4282	0.988188	0.0614404	4.21027
GOTERM_BP_FAT	GO:0010033~response to organic substance	26	4.85981	0.0025753	19106, 17210, 12010, 16365, 20912, 17386, 18035, 20343, 21355, 192656, 142980, 14962, 15930, 19255, 12364, 238393, 240354, 20715, 12343, 17874, 20846, 14608, 12362, 16176, 24088, 257632	367	505	13588	1.90621	0.988916	0.0614435	4.26933
GOTERM_BP_FAT	GO:0043331~response to dsRNA	5	0.934579	0.00257849	192656, 20846, 142980, 18035, 257632	367	22	13588	8.41466	0.988978	0.0606895	4.27452
GOTERM_BP_FAT	GO:0045089~positive regulation of innate immune response	6	1.1215	0.00261607	192656, 17874, 18035, 56480, 24088, 257632	367	36	13588	6.17075	0.98968	0.0607302	4.33552
GOTERM_BP_FAT	GO:0002764~immune response-regulating signal transduction	7	1.30841	0.0026238	192656, 17874, 18035, 12298, 240354, 24088, 257632	367	52	13588	4.98407	0.989818	0.0601066	4.34807
GOTERM_BP_FAT	GO:0051098~regulation of binding	9	1.68224	0.00291302	192656, 17874, 142980, 18035, 240354, 24088, 257632, 21926, 108909	367	90	13588	3.70245	0.993864	0.0656592	4.81631
GOTERM_BP_FAT	GO:0050830~defense response to Gram-positive bacterium	5	0.934579	0.00305585	192656, 17874, 56480, 24088, 257632	367	23	13588	8.04881	0.995222	0.0678966	5.04675
GOTERM_BP_FAT	GO:0031663~lipopolysaccharide-mediated signaling pathway	4	0.747664	0.00355814	192656, 17874, 20846, 18035	367	12	13588	12.3415	0.998018	0.0776456	5.85299
GOTERM_BP_FAT	GO:0043408~regulation of MAPKKK cascade	9	1.68224	0.0035706	192656, 17874, 142980, 16176, 257632, 21926, 108909, 64654, 16193	367	93	13588	3.58302	0.998061	0.0769478	5.87291
GOTERM_BP_FAT	GO:0051101~regulation of DNA binding	8	1.49533	0.00371584	192656, 17874, 142980, 18035, 240354, 24088, 257632, 21926	367	74	13588	4.00265	0.998496	0.0780361	6.10479
GOTERM_BP_FAT	GO:0070423~nucleotide-binding oligomerization domain containing signaling pathway	3	0.560748	0.00418802	192656, 18035, 257632	367	4	13588	27.7684	0.999343	0.0844999	6.85494
GOTERM_BP_FAT	GO:0070431~nucleotide-binding oligomerization domain containing 2 signaling pathway	3	0.560748	0.00418802	192656, 18035, 257632	367	4	13588	27.7684	0.999343	0.0844999	6.85494
GOTERM_BP_FAT	GO:0010647~positive regulation of cell communication	13	2.42991	0.00512746	192656, 142980, 56847, 21926, 64654, 17874, 219103, 21817, 16176, 56722, 12977, 257632, 16193	367	189	13588	2.54666	0.999874	0.0980242	8.33067
GOTERM_BP_FAT	GO:0042108~positive regulation of cytokine biosynthetic process	6	1.1215	0.00517578	12051, 17874, 142980, 16362, 16176, 56480	367	42	13588	5.28922	0.999884	0.0978359	8.40597
GOTERM_BP_FAT	GO:0045080~positive regulation of chemokine biosynthetic process	3	0.560748	0.00685592	17874, 142980, 16176	367	5	13588	22.2147	0.999994	0.118772	10.9885
GOTERM_BP_FAT	GO:0042035~regulation of cytokine biosynthetic process	7	1.30841	0.00738466	12051, 17874, 142980, 16362, 16176, 56480, 16193	367	64	13588	4.04956	0.999998	0.126115	11.787
GOTERM_BP_FAT	GO:0009620~response to fungus	4	0.747664	0.00995412	17874, 240354, 24088, 19288	367	17	13588	8.71165	1	0.163254	15.5721
GOTERM_BP_FAT	GO:0043903~regulation of symbiosis, encompassing mutualism through parasitism	3	0.560748	0.0138916	17874, 24088, 257632	367	7	13588	15.8677	1	0.211115	21.0773
GOTERM_BP_FAT	GO:0043901~negative regulation of multi-organism process	3	0.560748	0.0138916	17874, 24088, 257632	367	7	13588	15.8677	1	0.211115	21.0773
BIOCARTA	m_nthiPathway:NFkB activation by Nontypeable Hemophilus influenzae	5	0.934579	0.0311456	17874, 18035, 16176, 24088, 21926	64	23	1171	3.97758	0.945577	0.232513	29.2255
GOTERM_BP_FAT	GO:0032649~regulation of interferon-gamma production	4	0.747664	0.0540677	12051, 192656, 142980, 257632	367	32	13588	4.62807	1	0.512707	60.9572
GOTERM_BP_FAT	GO:0002429~immune response-activating cell surface receptor signaling pathway	4	0.747664	0.0976796	192656, 12298, 240354, 24088	367	41	13588	3.61215	1	0.67198	82.4336
GOTERM_BP_FAT	GO:0002768~immune response-regulating cell surface receptor signaling pathway	4	0.747664	0.114597	192656, 12298, 240354, 24088	367	44	13588	3.36587	1	0.711411	87.2474
GOTERM_BP_FAT	GO:0050852~T cell receptor signaling pathway	3	0.560748	0.11748	192656, 12298, 240354	367	22	13588	5.0488	1	0.718785	87.9321
INTERPRO	IPR000157:Toll-Interleukin receptor	3	0.560748	0.134071	17874, 142980, 24088	476	24	17763	4.66465	1	0.825753	88.6113
UP_SEQ_FEATURE	domain:TIR	3	0.560748	0.143577	17874, 142980, 24088	430	25	16021	4.47098	1	0.986497	91.6395
SMART	SM00255:TIR	3	0.560748	0.156532	17874, 142980, 24088	270	24	9131	4.22731	1	0.787966	87.3081
GOTERM_BP_FAT	GO:0044093~positive regulation of molecular function	12	2.24299	0.200096	192656, 17874, 142980, 21817, 18854, 12977, 13063, 240354, 24088, 257632, 21926, 23882	367	306	13588	1.45194	1	0.850663	97.7125
GOTERM_BP_FAT	GO:0050851~antigen receptor-mediated signaling pathway	3	0.560748	0.252883	192656, 12298, 240354	367	36	13588	3.08538	1	0.903184	99.2794
GOTERM_BP_FAT	GO:0045926~negative regulation of growth	4	0.747664	0.299209	17874, 18854, 24088, 257632	367	71	13588	2.08589	1	0.933519	99.7561
GOTERM_BP_FAT	GO:0010557~positive regulation of macromolecule biosynthetic process	17	3.17757	0.356084	11911, 142980, 56480, 18991, 21926, 64654, 21937, 215418, 12051, 17874, 16362, 16176, 12609, 16323, 13709, 231991, 16193	367	530	13588	1.18758	1	0.958243	99.9417
GOTERM_BP_FAT	GO:0040008~regulation of growth	9	1.68224	0.374509	17874, 12703, 12702, 72075, 18854, 12977, 24088, 257632, 107585	367	256	13588	1.30164	1	0.964701	99.9644
GOTERM_MF_FAT	GO:0019904~protein domain specific binding	4	0.747664	0.9035	192656, 21817, 56722, 257632	368	192	13288	0.752264	1	0.99997	100
Annotation Cluster 15	Enrichment Score: 3.001222356935126
Category	Term	Count	%	PValue	Genes	List Total	Pop Hits	Pop Total	Fold Enrichment	Bonferroni	Benjamini	FDR
GOTERM_BP_FAT	GO:0042981~regulation of apoptosis	31	5.79439	0.000217649	14528, 18950, 17210, 56847, 20723, 12051, 109032, 11796, 11797, 80885, 21817, 74137, 20656, 13063, 192656, 15951, 15930, 18712, 18854, 12364, 12633, 240354, 21857, 21926, 66940, 12363, 12362, 14129, 71586, 257632, 16193	367	553	13588	2.07552	0.316178	0.00945644	0.367636
GOTERM_BP_FAT	GO:0043067~regulation of programmed cell death	31	5.79439	0.000267041	14528, 18950, 17210, 56847, 20723, 12051, 109032, 11796, 11797, 80885, 21817, 74137, 20656, 13063, 192656, 15951, 15930, 18712, 18854, 12364, 12633, 240354, 21857, 21926, 66940, 12363, 12362, 14129, 71586, 257632, 16193	367	560	13588	2.04957	0.372691	0.010786	0.450886
GOTERM_BP_FAT	GO:0010941~regulation of cell death	31	5.79439	0.000296461	14528, 18950, 17210, 56847, 20723, 12051, 109032, 11796, 11797, 80885, 21817, 74137, 20656, 13063, 192656, 15951, 15930, 18712, 18854, 12364, 12633, 240354, 21857, 21926, 66940, 12363, 12362, 14129, 71586, 257632, 16193	367	563	13588	2.03865	0.404109	0.0116969	0.500444
GOTERM_BP_FAT	GO:0043065~positive regulation of apoptosis	17	3.17757	0.00112472	192656, 15951, 15930, 18854, 14528, 56847, 12364, 21926, 12051, 109032, 66940, 80885, 12363, 12362, 21817, 14129, 13063	367	248	13588	2.53797	0.859826	0.0322174	1.88614
GOTERM_BP_FAT	GO:0043068~positive regulation of programmed cell death	17	3.17757	0.00122357	192656, 15951, 15930, 18854, 14528, 56847, 12364, 21926, 12051, 109032, 66940, 80885, 12363, 12362, 21817, 14129, 13063	367	250	13588	2.51767	0.882069	0.0344367	2.05029
GOTERM_BP_FAT	GO:0010942~positive regulation of cell death	17	3.17757	0.00132487	192656, 15951, 15930, 18854, 14528, 56847, 12364, 21926, 12051, 109032, 66940, 80885, 12363, 12362, 21817, 14129, 13063	367	252	13588	2.49769	0.90121	0.0360754	2.21826
GOTERM_BP_FAT	GO:0012502~induction of programmed cell death	12	2.24299	0.00557873	12051, 15951, 66940, 109032, 12363, 12362, 21817, 14129, 18854, 14528, 12364, 21926	367	167	13588	2.66044	0.999943	0.103942	9.0317
GOTERM_BP_FAT	GO:0006917~induction of apoptosis	12	2.24299	0.00557873	12051, 15951, 66940, 109032, 12363, 12362, 21817, 14129, 18854, 14528, 12364, 21926	367	167	13588	2.66044	0.999943	0.103942	9.0317
Annotation Cluster 16	Enrichment Score: 2.7316113786588367
Category	Term	Count	%	PValue	Genes	List Total	Pop Hits	Pop Total	Fold Enrichment	Bonferroni	Benjamini	FDR
INTERPRO	IPR001315:Caspase Recruitment	8	1.49533	3.95925e-06	192656, 11796, 11797, 12363, 12362, 71586, 12364, 257632	476	26	17763	11.4822	0.00278344	0.000214386	0.00597519
SMART	SM00114:CARD	8	1.49533	7.24753e-06	192656, 11796, 11797, 12363, 12362, 71586, 12364, 257632	270	26	9131	10.4057	0.00118789	0.000396122	0.00878786
INTERPRO	IPR011029:DEATH-like	10	1.86916	2.48382e-05	54483, 17874, 11797, 12363, 12362, 12364, 19766, 12633, 257632, 21937	476	59	17763	6.32495	0.0173343	0.0010923	0.0374796
UP_SEQ_FEATURE	domain:CARD	6	1.1215	0.000114645	192656, 11796, 11797, 12363, 12362, 12364	430	19	16021	11.7657	0.119599	0.0617034	0.183408
INTERPRO	IPR001309:Peptidase C14, ICE, catalytic subunit p20	5	0.934579	0.000297942	12363, 12362, 12364, 12633, 240354	476	13	17763	14.3528	0.18924	0.00870286	0.448716
INTERPRO	IPR011600:Peptidase C14, caspase catalytic	5	0.934579	0.000297942	12363, 12362, 12364, 12633, 240354	476	13	17763	14.3528	0.18924	0.00870286	0.448716
INTERPRO	IPR015917:Peptidase C14, caspase precursor p45, core	4	0.747664	0.00267126	12363, 12362, 12364, 12633	476	11	17763	13.5699	0.84788	0.0571485	3.9565
SMART	SM00115:CASc	4	0.747664	0.00350008	12363, 12362, 12364, 12633	270	11	9131	12.2976	0.437307	0.0788623	4.16246
INTERPRO	IPR002398:Peptidase C14, caspase precursor p45	4	0.747664	0.00555164	12363, 12362, 12364, 12633	476	14	17763	10.6621	0.980144	0.108876	8.05866
INTERPRO	IPR017350:Caspase, interleukin-1 beta convertase	3	0.560748	0.00676358	12363, 12362, 12364	476	5	17763	22.3903	0.991585	0.1276	9.73528
PIR_SUPERFAMILY	PIRSF038001:caspase, interleukin-1 beta convertase type	3	0.560748	0.00870782	12363, 12362, 12364	249	5	8136	19.6048	0.863861	0.1531	10.5929
PIR_SUPERFAMILY	PIRSF038001:Caspase_ICE	3	0.560748	0.00870782	12363, 12362, 12364	249	5	8136	19.6048	0.863861	0.1531	10.5929
GOTERM_MF_FAT	GO:0008234~cysteine-type peptidase activity	10	1.86916	0.0200246	21929, 12363, 24110, 12362, 13040, 12364, 12633, 240354, 70675, 30940	368	146	13288	2.4732	0.999929	0.317437	25.0934
BIOCARTA	m_caspasePathway:Caspase Cascade in Apoptosis	5	0.934579	0.0228215	11796, 11797, 12363, 12362, 13063	64	21	1171	4.3564	0.880436	0.191351	22.2918
INTERPRO	IPR016129:Peptidase C14, ICE, catalytic subunit p20, active site	3	0.560748	0.0278566	12363, 12362, 12364	476	10	17763	11.1952	1	0.351036	34.7133
INTERPRO	IPR002138:Peptidase C14, caspase non-catalytic subunit p10	3	0.560748	0.0278566	12363, 12362, 12364	476	10	17763	11.1952	1	0.351036	34.7133
GOTERM_MF_FAT	GO:0004197~cysteine-type endopeptidase activity	6	1.1215	0.0297704	12363, 12362, 13040, 12364, 12633, 240354	368	63	13288	3.43892	0.999999	0.410414	35.0589
SP_PIR_KEYWORDS	thiol protease	8	1.49533	0.0332422	21929, 12363, 24110, 12362, 13040, 12364, 70675, 30940	450	121	17854	2.62318	0.999984	0.270836	36.7263
Annotation Cluster 17	Enrichment Score: 2.5405737232683423
Category	Term	Count	%	PValue	Genes	List Total	Pop Hits	Pop Total	Fold Enrichment	Bonferroni	Benjamini	FDR
GOTERM_BP_FAT	GO:0031349~positive regulation of defense response	11	2.05607	2.48555e-06	192656, 17874, 18035, 15930, 56480, 21817, 14129, 16423, 24088, 257632, 21937	367	57	13588	7.14508	0.00433038	0.000255249	0.00420559
GOTERM_BP_FAT	GO:0050729~positive regulation of inflammatory response	5	0.934579	0.00359016	15930, 21817, 14129, 16423, 21937	367	24	13588	7.71344	0.998126	0.0764125	5.90417
GOTERM_BP_FAT	GO:0050727~regulation of inflammatory response	6	1.1215	0.0183859	15930, 21817, 14129, 16423, 21938, 21937	367	57	13588	3.89732	1	0.257144	26.9476
GOTERM_BP_FAT	GO:0032103~positive regulation of response to external stimulus	5	0.934579	0.0202758	15930, 21817, 14129, 16423, 21937	367	39	13588	4.74673	1	0.275455	29.2914
GOTERM_BP_FAT	GO:0032101~regulation of response to external stimulus	7	1.30841	0.0595842	15930, 21817, 14129, 16423, 257632, 21938, 21937	367	103	13588	2.51623	1	0.540338	64.6361
Annotation Cluster 18	Enrichment Score: 2.5240212471533905
Category	Term	Count	%	PValue	Genes	List Total	Pop Hits	Pop Total	Fold Enrichment	Bonferroni	Benjamini	FDR
PIR_SUPERFAMILY	PIRSF001934:interferon alpha	6	1.1215	0.000156374	15967, 15968, 15977, 15965, 15982, 242519	249	18	8136	10.8916	0.0350278	0.00592505	0.200013
SP_PIR_KEYWORDS	antiviral	4	0.747664	0.000298616	15967, 15968, 15965, 15982	450	6	17854	26.4504	0.0930446	0.00748432	0.403526
KEGG_PATHWAY	mmu05320:Autoimmune thyroid disease	9	1.68224	0.00106659	15007, 12524, 15967, 15968, 15040, 15965, 15039, 15042, 242519	168	72	5738	4.26935	0.112655	0.011881	1.20242
INTERPRO	IPR000471:Interferon alpha/beta/delta	5	0.934579	0.00251878	15967, 15968, 15977, 15965, 242519	476	22	17763	8.48119	0.830595	0.0556637	3.73465
SMART	SM00076:IFabd	5	0.934579	0.00354368	15967, 15968, 15977, 15965, 242519	270	22	9131	7.68603	0.441329	0.0701895	4.21329
INTERPRO	IPR015589:Interferon alpha	4	0.747664	0.00680327	15967, 15968, 15965, 242519	476	15	17763	9.95126	0.991818	0.124969	9.7897
KEGG_PATHWAY	mmu04650:Natural killer cell mediated cytotoxicity	10	1.86916	0.00883459	246256, 22035, 15976, 15967, 15968, 15040, 15977, 15965, 242519, 21926	168	122	5738	2.79957	0.629859	0.0685295	9.56981
INTERPRO	IPR012351:Four-helical cytokine, core	7	1.30841	0.00958146	12985, 15967, 15968, 15977, 15965, 242519, 16193	476	68	17763	3.84148	0.998861	0.159528	13.5239
KEGG_PATHWAY	mmu04140:Regulation of autophagy	4	0.747664	0.0750852	15967, 15968, 15965, 242519	168	34	5738	4.01821	0.99984	0.354093	58.7203
Annotation Cluster 19	Enrichment Score: 2.4481032745958395
Category	Term	Count	%	PValue	Genes	List Total	Pop Hits	Pop Total	Fold Enrichment	Bonferroni	Benjamini	FDR
GOTERM_BP_FAT	GO:0002526~acute inflammatory response	11	2.05607	6.09303e-05	18405, 20208, 18406, 20209, 14962, 15930, 16176, 14129, 20210, 12263, 16193	367	81	13588	5.02802	0.100924	0.00366182	0.103047
GOTERM_BP_FAT	GO:0006953~acute-phase response	7	1.30841	0.000125849	18405, 20208, 18406, 20209, 16176, 20210, 16193	367	30	13588	8.63906	0.197277	0.00608545	0.212729
SP_PIR_KEYWORDS	acute phase	6	1.1215	0.000281561	18405, 20208, 18406, 20209, 20210, 16193	450	24	17854	9.91889	0.0879711	0.00764426	0.38052
GOTERM_CC_FAT	GO:0034364~high-density lipoprotein particle	4	0.747664	0.00516264	20208, 20209, 103161, 20210	284	16	12504	11.007	0.68307	0.133795	6.38536
PIR_SUPERFAMILY	PIRSF002472:amyloid protein, SAA type	3	0.560748	0.00533165	20208, 20209, 20210	249	4	8136	24.506	0.704436	0.114752	6.61517
INTERPRO	IPR000096:Serum amyloid A protein	3	0.560748	0.00676358	20208, 20209, 20210	476	5	17763	22.3903	0.991585	0.1276	9.73528
SMART	SM00197:SAA	3	0.560748	0.00815277	20208, 20209, 20210	270	5	9131	20.2911	0.738817	0.138578	9.44964
SP_PIR_KEYWORDS	hdl	4	0.747664	0.00826301	20208, 20209, 103161, 20210	450	17	17854	9.33542	0.933678	0.116027	10.6254
PIR_SUPERFAMILY	PIRSF002472:Serum_amyloid_A	3	0.560748	0.00870782	20208, 20209, 20210	249	5	8136	19.6048	0.863861	0.1531	10.5929
GOTERM_CC_FAT	GO:0032994~protein-lipid complex	4	0.747664	0.0224655	20208, 20209, 103161, 20210	284	27	12504	6.52269	0.993553	0.343184	25.1478
GOTERM_CC_FAT	GO:0034358~plasma lipoprotein particle	4	0.747664	0.0224655	20208, 20209, 103161, 20210	284	27	12504	6.52269	0.993553	0.343184	25.1478
SP_PIR_KEYWORDS	amyloid	3	0.560748	0.0352542	20208, 20209, 20210	450	12	17854	9.91889	0.999992	0.271811	38.486
Annotation Cluster 20	Enrichment Score: 2.4473582274075314
Category	Term	Count	%	PValue	Genes	List Total	Pop Hits	Pop Total	Fold Enrichment	Bonferroni	Benjamini	FDR
GOTERM_BP_FAT	GO:0002250~adaptive immune response	11	2.05607	8.33809e-05	18733, 12051, 17874, 14962, 14129, 16068, 19698, 12263, 257632, 54123, 23882	367	84	13588	4.84845	0.135487	0.00453933	0.140991
GOTERM_BP_FAT	GO:0002460~adaptive immune response based on somatic recombination of immune receptors built from immunoglobulin superfamily domains	11	2.05607	8.33809e-05	18733, 12051, 17874, 14962, 14129, 16068, 19698, 12263, 257632, 54123, 23882	367	84	13588	4.84845	0.135487	0.00453933	0.140991
GOTERM_BP_FAT	GO:0002252~immune effector process	12	2.24299	0.000595257	18733, 12051, 17874, 14962, 14129, 58185, 16423, 56045, 12263, 257632, 19288, 54123	367	126	13588	3.52615	0.646414	0.0209934	1.00244
GOTERM_BP_FAT	GO:0019724~B cell mediated immunity	8	1.49533	0.00176598	18733, 12051, 17874, 14962, 14129, 12263, 257632, 54123	367	65	13588	4.55686	0.954321	0.0443696	2.94647
GOTERM_BP_FAT	GO:0002449~lymphocyte mediated immunity	8	1.49533	0.00431283	18733, 12051, 17874, 14962, 14129, 12263, 257632, 54123	367	76	13588	3.89732	0.999472	0.0859218	7.05227
GOTERM_BP_FAT	GO:0016064~immunoglobulin mediated immune response	7	1.30841	0.00684351	12051, 17874, 14962, 14129, 12263, 257632, 54123	367	63	13588	4.11384	0.999994	0.119752	10.9697
GOTERM_BP_FAT	GO:0002443~leukocyte mediated immunity	8	1.49533	0.0101155	18733, 12051, 17874, 14962, 14129, 12263, 257632, 54123	367	89	13588	3.32805	1	0.162652	15.8046
GOTERM_BP_FAT	GO:0006959~humoral immune response	4	0.747664	0.17767	12051, 14962, 12263, 21926	367	54	13588	2.74256	1	0.820268	96.3479
GOTERM_BP_FAT	GO:0002455~humoral immune response mediated by circulating immunoglobulin	3	0.560748	0.242836	12051, 14962, 12263	367	35	13588	3.17353	1	0.894451	99.0967
Annotation Cluster 21	Enrichment Score: 2.369213944559414
Category	Term	Count	%	PValue	Genes	List Total	Pop Hits	Pop Total	Fold Enrichment	Bonferroni	Benjamini	FDR
UP_SEQ_FEATURE	DNA-binding region:Tryptophan pentad repeat	4	0.747664	0.00142002	16362, 16363, 16391, 54123	430	9	16021	16.5592	0.79377	0.160894	2.24961
INTERPRO	IPR001346:Interferon regulatory factor	4	0.747664	0.00198187	16362, 16363, 16391, 54123	476	10	17763	14.9269	0.752569	0.0454871	2.94966
INTERPRO	IPR019817:Interferon regulatory factor, conserved site	4	0.747664	0.00198187	16362, 16363, 16391, 54123	476	10	17763	14.9269	0.752569	0.0454871	2.94966
SMART	SM00348:IRF	4	0.747664	0.00260181	16362, 16363, 16391, 54123	270	10	9131	13.5274	0.347702	0.0687326	3.10964
INTERPRO	IPR011991:Winged helix repressor DNA-binding	9	1.68224	0.0982218	14011, 16362, 16363, 16391, 56417, 13709, 14008, 54123, 58203	476	175	17763	1.91917	1	0.721104	78.9932
Annotation Cluster 22	Enrichment Score: 2.3683769948816638
Category	Term	Count	%	PValue	Genes	List Total	Pop Hits	Pop Total	Fold Enrichment	Bonferroni	Benjamini	FDR
GOTERM_CC_FAT	GO:0000502~proteasome complex	8	1.49533	0.000316341	19188, 26444, 16912, 16913, 26442, 19186, 19171, 30940	284	58	12504	6.07285	0.0678289	0.0139496	0.402521
GOTERM_CC_FAT	GO:0005839~proteasome core complex	5	0.934579	0.000934712	26444, 16912, 16913, 26442, 19171	284	20	12504	11.007	0.187471	0.0292221	1.18504
SP_PIR_KEYWORDS	threonine protease	5	0.934579	0.00168146	26444, 16912, 16913, 26442, 19171	450	21	17854	9.44656	0.423224	0.0318523	2.25261
INTERPRO	IPR001353:Proteasome, subunit alpha/beta	5	0.934579	0.00174029	26444, 16912, 16913, 26442, 19171	476	20	17763	9.32931	0.706603	0.0414023	2.5945
UP_SEQ_FEATURE	site:Cleavage; by autocatalysis	3	0.560748	0.00210806	16912, 16913, 19171	430	3	16021	37.2581	0.904108	0.208996	3.32246
KEGG_PATHWAY	mmu03050:Proteasome	7	1.30841	0.00221771	19188, 26444, 16912, 16913, 26442, 19186, 19171	168	47	5738	5.08688	0.220155	0.0205084	2.48534
SP_PIR_KEYWORDS	proteasome	7	1.30841	0.00227659	19188, 26444, 16912, 16913, 26442, 19186, 19171	450	54	17854	5.14313	0.525405	0.0405597	3.03856
GOTERM_MF_FAT	GO:0004298~threonine-type endopeptidase activity	5	0.934579	0.00236022	26444, 16912, 16913, 26442, 19171	368	21	13288	8.59731	0.672196	0.0494336	3.31892
GOTERM_MF_FAT	GO:0070003~threonine-type peptidase activity	5	0.934579	0.00236022	26444, 16912, 16913, 26442, 19171	368	21	13288	8.59731	0.672196	0.0494336	3.31892
INTERPRO	IPR001353:Proteasome, alpha and beta subunits	4	0.747664	0.00820905	26444, 16912, 16913, 19171	476	16	17763	9.32931	0.996982	0.141622	11.6976
INTERPRO	IPR000243:Peptidase T1A, proteasome beta-subunit	3	0.560748	0.0179558	16912, 16913, 19171	476	8	17763	13.994	0.999997	0.256693	23.9252
INTERPRO	IPR016050:Proteasome, beta-type subunit, conserved site	3	0.560748	0.0458087	16912, 16913, 19171	476	13	17763	8.61167	1	0.483266	50.7217
UP_SEQ_FEATURE	active site:Nucleophile	6	1.1215	0.469391	27361, 16912, 16913, 107569, 56847, 19171	430	168	16021	1.33065	1	0.999992	99.9961
Annotation Cluster 23	Enrichment Score: 2.264040415647349
Category	Term	Count	%	PValue	Genes	List Total	Pop Hits	Pop Total	Fold Enrichment	Bonferroni	Benjamini	FDR
KEGG_PATHWAY	mmu04612:Antigen processing and presentation	15	2.80374	2.76383e-07	15007, 15040, 15039, 15042, 242519, 12010, 19188, 15967, 15968, 15965, 13040, 21354, 19186, 21356, 21355	168	91	5738	5.62991	3.09544e-05	5.15914e-06	0.000313302
GOTERM_BP_FAT	GO:0019882~antigen processing and presentation	14	2.61682	5.36476e-07	15007, 16912, 15040, 16913, 15039, 15042, 12010, 19188, 14129, 19698, 19186, 21356, 213233, 21355	367	87	13588	5.95797	0.000936249	6.6904e-05	0.000907739
GOTERM_BP_FAT	GO:0002474~antigen processing and presentation of peptide antigen via MHC class I	6	1.1215	6.53503e-05	15007, 15040, 14129, 213233, 21356, 12010	367	17	13588	13.0675	0.107836	0.00379629	0.110518
GOTERM_BP_FAT	GO:0048002~antigen processing and presentation of peptide antigen	7	1.30841	0.000307096	15007, 15040, 14129, 213233, 21356, 21355, 12010	367	35	13588	7.4049	0.415075	0.0115904	0.518353
KEGG_PATHWAY	mmu05320:Autoimmune thyroid disease	9	1.68224	0.00106659	15007, 12524, 15967, 15968, 15040, 15965, 15039, 15042, 242519	168	72	5738	4.26935	0.112655	0.011881	1.20242
KEGG_PATHWAY	mmu05332:Graft-versus-host disease	8	1.49533	0.00134308	15007, 12524, 15040, 16176, 15039, 15042, 21926, 16193	168	58	5738	4.711	0.139745	0.013591	1.51197
UP_SEQ_FEATURE	domain:Ig-like C1-type	5	0.934579	0.00410479	15007, 15040, 213233, 21356, 12010	430	25	16021	7.45163	0.98964	0.278494	6.37378
KEGG_PATHWAY	mmu04940:Type I diabetes mellitus	7	1.30841	0.00958106	15007, 12524, 15040, 16176, 15039, 15042, 21926	168	63	5738	3.79497	0.659811	0.0693607	10.3388
GOTERM_CC_FAT	GO:0042612~MHC class I protein complex	5	0.934579	0.0146409	15007, 15040, 15039, 15042, 12010	284	42	12504	5.24145	0.962157	0.25745	17.1403
INTERPRO	IPR003006:Immunoglobulin/major histocompatibility complex, conserved site	8	1.49533	0.0160746	15007, 12524, 15040, 15039, 15042, 213233, 21356, 12010	476	98	17763	3.0463	0.999989	0.237863	21.6959
SP_PIR_KEYWORDS	heterodimer	5	0.934579	0.0176609	15007, 15040, 20201, 12010, 17135	450	40	17854	4.95944	0.997052	0.182023	21.4346
INTERPRO	IPR003597:Immunoglobulin C1-set	7	1.30841	0.0237273	15007, 15040, 15039, 15042, 213233, 21356, 12010	476	83	17763	3.14724	1	0.313174	30.4004
KEGG_PATHWAY	mmu05330:Allograft rejection	6	1.1215	0.0260401	15007, 12524, 15040, 15039, 15042, 21926	168	58	5738	3.53325	0.947929	0.168643	25.8512
GOTERM_CC_FAT	GO:0042611~MHC protein complex	5	0.934579	0.0297475	15007, 15040, 15039, 15042, 12010	284	52	12504	4.23348	0.998774	0.40292	31.9531
SP_PIR_KEYWORDS	mhc i	3	0.560748	0.0298676	15007, 15040, 12010	450	11	17854	10.8206	0.999951	0.25953	33.6698
PIR_SUPERFAMILY	PIRSF001990:class I histocompatibility antigen	4	0.747664	0.0353152	15007, 15040, 15039, 15042	249	24	8136	5.44578	0.999725	0.443192	36.8906
SMART	SM00407:IGc1	7	1.30841	0.0353489	15007, 15040, 15039, 15042, 213233, 21356, 12010	270	83	9131	2.85216	0.997266	0.364925	35.3636
KEGG_PATHWAY	mmu05416:Viral myocarditis	7	1.30841	0.0553584	15007, 12524, 15040, 15039, 24051, 15042, 13063	168	94	5738	2.54344	0.998302	0.285165	47.5636
KEGG_PATHWAY	mmu04514:Cell adhesion molecules (CAMs)	9	1.68224	0.0792957	15007, 60533, 12524, 15040, 13003, 20343, 15039, 15042, 20339	168	154	5738	1.99606	0.999904	0.356363	60.8011
INTERPRO	IPR001039:MHC class I, alpha chain, alpha1 and alpha2	4	0.747664	0.0961514	15007, 15040, 15039, 15042	476	41	17763	3.64071	1	0.725827	78.2534
INTERPRO	IPR011161:MHC class I-like antigen recognition	4	0.747664	0.14284	15007, 15040, 15039, 15042	476	49	17763	3.0463	1	0.841043	90.233
KEGG_PATHWAY	mmu04144:Endocytosis	7	1.30841	0.539367	15007, 12765, 230837, 15040, 15039, 15042, 75608	168	202	5738	1.18358	1	0.910327	99.9847
Annotation Cluster 24	Enrichment Score: 2.2321356166185358
Category	Term	Count	%	PValue	Genes	List Total	Pop Hits	Pop Total	Fold Enrichment	Bonferroni	Benjamini	FDR
GOTERM_BP_FAT	GO:0042089~cytokine biosynthetic process	4	0.747664	0.00453399	17874, 16391, 54123, 23882	367	13	13588	11.3922	0.999642	0.089121	7.40098
GOTERM_BP_FAT	GO:0042107~cytokine metabolic process	4	0.747664	0.00565643	17874, 16391, 54123, 23882	367	14	13588	10.5784	0.99995	0.104207	9.15189
GOTERM_BP_FAT	GO:0001816~cytokine production	6	1.1215	0.00573017	17874, 15930, 16391, 257632, 54123, 23882	367	43	13588	5.16621	0.999956	0.104399	9.26583
GOTERM_BP_FAT	GO:0032606~type I interferon production	3	0.560748	0.00685592	17874, 16391, 54123	367	5	13588	22.2147	0.999994	0.118772	10.9885
GOTERM_BP_FAT	GO:0045351~type I interferon biosynthetic process	3	0.560748	0.00685592	17874, 16391, 54123	367	5	13588	22.2147	0.999994	0.118772	10.9885
Annotation Cluster 25	Enrichment Score: 2.1614560765565183
Category	Term	Count	%	PValue	Genes	List Total	Pop Hits	Pop Total	Fold Enrichment	Bonferroni	Benjamini	FDR
SP_PIR_KEYWORDS	Secreted	61	11.4019	4.93763e-05	100038882, 12810, 15945, 19288, 12010, 20287, 20306, 17386, 20208, 20209, 20303, 15977, 16859, 13003, 16181, 20201, 20302, 67405, 14962, 15200, 52793, 24047, 20442, 14825, 21926, 71884, 209588, 15967, 15968, 15965, 16176, 56066, 12263, 11815, 14526, 16068, 64654, 338374, 103161, 16323, 12977, 16168, 14038, 18405, 18406, 20297, 242519, 20296, 21857, 20310, 14190, 12985, 20293, 20292, 19039, 22436,…	450	1420	17854	1.70437	0.0160168	0.00179244	0.0668276
SP_PIR_KEYWORDS	disulfide bond	90	16.8224	0.000239788	12765, 110454, 15040, 12810, 18414, 21930, 15945, 57248, 19288, 21938, 12010, 21937, 20306, 17386, 12524, 60533, 20303, 80885, 15976, 15977, 20343, 13003, 13040, 17071, 16181, 20302, 26362, 192198, 15007, 142980, 14962, 52793, 15200, 70835, 14825, 20442, 24047, 21926, 71884, 14289, 15967, 15968, 17067, 15965, 56066, 19118, 20339, 213233, 12263, 24088, 12515, 58217, 76701, 11815, 16423, 16068, 646…	450	2469	17854	1.44625	0.0754242	0.00710376	0.32415
UP_SEQ_FEATURE	disulfide bond	89	16.6355	0.00083104	12765, 110454, 15040, 12810, 18414, 21930, 15945, 57248, 19288, 21938, 12010, 21937, 20306, 17386, 12524, 60533, 20303, 80885, 15976, 20343, 13003, 13040, 17071, 16181, 20302, 26362, 192198, 15007, 142980, 14962, 52793, 15200, 70835, 14825, 20442, 24047, 21926, 71884, 14289, 15967, 15968, 17067, 15965, 56066, 19118, 20339, 213233, 12263, 24088, 12515, 58217, 76701, 11815, 16423, 16068, 64654, 158…	430	2379	16021	1.39385	0.602941	0.142681	1.32236
SP_PIR_KEYWORDS	signal	94	17.5701	0.0128711	110454, 15040, 12810, 18414, 21930, 15042, 15945, 213053, 57248, 19288, 21938, 12010, 20287, 21937, 20306, 17386, 12524, 20208, 60533, 20303, 20209, 15976, 15977, 20343, 13003, 13040, 17071, 16181, 224794, 20302, 26362, 192198, 15007, 67405, 142980, 14962, 52793, 15200, 70835, 14825, 24047, 71884, 66940, 15967, 209588, 15968, 17067, 15965, 56066, 20339, 213233, 12263, 24088, 58217, 76701, 11815, …	450	2970	17854	1.25572	0.985537	0.161807	16.0867
UP_SEQ_FEATURE	signal peptide	94	17.5701	0.0516141	110454, 15040, 12810, 18414, 21930, 15042, 15945, 213053, 57248, 19288, 21938, 12010, 20287, 21937, 20306, 17386, 12524, 20208, 60533, 20303, 20209, 15976, 15977, 20343, 13003, 13040, 17071, 16181, 224794, 20302, 26362, 192198, 15007, 67405, 142980, 14962, 52793, 15200, 70835, 14825, 24047, 71884, 66940, 15967, 209588, 15968, 17067, 15965, 56066, 20339, 213233, 12263, 24088, 58217, 76701, 11815, …	430	2963	16021	1.182	1	0.841163	57.1951
SP_PIR_KEYWORDS	glycoprotein	100	18.6916	0.16968	110454, 18414, 16952, 57248, 19288, 20306, 17386, 12524, 20303, 13040, 224794, 26362, 15007, 15200, 108115, 20442, 13058, 353346, 14289, 24088, 213233, 12515, 58217, 76701, 16068, 15898, 56619, 16164, 12977, 16168, 14089, 11647, 18405, 18406, 100041546, 30935, 12985, 14608, 12984, 19039, 545260, 17329, 69550, 12765, 15040, 21930, 15116, 12810, 15042, 213053, 21938, 329795, 21937, 60533, 15976, 15…	450	3600	17854	1.1021	1	0.655869	91.9332
UP_SEQ_FEATURE	glycosylation site:N-linked (GlcNAc...)	90	16.8224	0.668074	12765, 15040, 12810, 21930, 18414, 15116, 213053, 57248, 19288, 329795, 21938, 21937, 20306, 17386, 12524, 60533, 15976, 15977, 20343, 13003, 13040, 16181, 224794, 26362, 192198, 15007, 142980, 22035, 14962, 52793, 108115, 70835, 238393, 24047, 20442, 21926, 13058, 353346, 30952, 14289, 15967, 209588, 15968, 107522, 15965, 20339, 213233, 12263, 24088, 12515, 58217, 76701, 11815, 16423, 16068, 126…	430	3444	16021	0.973645	1	1	100
Annotation Cluster 26	Enrichment Score: 1.8067995466168967
Category	Term	Count	%	PValue	Genes	List Total	Pop Hits	Pop Total	Fold Enrichment	Bonferroni	Benjamini	FDR
UP_SEQ_FEATURE	repeat:BIR 1	3	0.560748	0.00999072	17951, 11796, 11797	430	6	16021	18.6291	0.999986	0.412109	14.8514
UP_SEQ_FEATURE	repeat:BIR 2	3	0.560748	0.00999072	17951, 11796, 11797	430	6	16021	18.6291	0.999986	0.412109	14.8514
UP_SEQ_FEATURE	repeat:BIR 3	3	0.560748	0.00999072	17951, 11796, 11797	430	6	16021	18.6291	0.999986	0.412109	14.8514
INTERPRO	IPR001370:Proteinase inhibitor I32, inhibitor of apoptosis	3	0.560748	0.0278566	17951, 11796, 11797	476	10	17763	11.1952	1	0.351036	34.7133
SMART	SM00238:BIR	3	0.560748	0.0332877	17951, 11796, 11797	270	10	9131	10.1456	0.996121	0.370403	33.6689
Annotation Cluster 27	Enrichment Score: 1.7823630805371786
Category	Term	Count	%	PValue	Genes	List Total	Pop Hits	Pop Total	Fold Enrichment	Bonferroni	Benjamini	FDR
GOTERM_BP_FAT	GO:0002824~positive regulation of adaptive immune response based on somatic recombination of immune receptors built from immunoglobulin superfamily domains	7	1.30841	0.00026029	192656, 15930, 14129, 18950, 257632, 21355, 12010	367	34	13588	7.6227	0.365251	0.0107637	0.439512
GOTERM_BP_FAT	GO:0002821~positive regulation of adaptive immune response	7	1.30841	0.00026029	192656, 15930, 14129, 18950, 257632, 21355, 12010	367	34	13588	7.6227	0.365251	0.0107637	0.439512
GOTERM_BP_FAT	GO:0002822~regulation of adaptive immune response based on somatic recombination of immune receptors built from immunoglobulin superfamily domains	8	1.49533	0.000723282	192656, 15930, 14129, 18950, 257632, 21355, 12010, 16193	367	56	13588	5.28922	0.717282	0.0240016	1.21681
GOTERM_BP_FAT	GO:0002819~regulation of adaptive immune response	8	1.49533	0.000723282	192656, 15930, 14129, 18950, 257632, 21355, 12010, 16193	367	56	13588	5.28922	0.717282	0.0240016	1.21681
GOTERM_BP_FAT	GO:0019884~antigen processing and presentation of exogenous antigen	6	1.1215	0.000813376	19188, 14129, 19186, 21356, 21355, 12010	367	28	13588	7.93383	0.758463	0.0259668	1.3674
GOTERM_BP_FAT	GO:0002697~regulation of immune effector process	8	1.49533	0.00953351	14129, 230073, 18950, 16168, 257632, 21926, 21355, 12010	367	88	13588	3.36587	1	0.15838	14.9631
GOTERM_BP_FAT	GO:0002705~positive regulation of leukocyte mediated immunity	5	0.934579	0.022064	14129, 18950, 257632, 21355, 12010	367	40	13588	4.62807	1	0.293769	31.4436
GOTERM_BP_FAT	GO:0002708~positive regulation of lymphocyte mediated immunity	5	0.934579	0.022064	14129, 18950, 257632, 21355, 12010	367	40	13588	4.62807	1	0.293769	31.4436
GOTERM_BP_FAT	GO:0001916~positive regulation of T cell mediated cytotoxicity	3	0.560748	0.0229814	18950, 21355, 12010	367	9	13588	12.3415	1	0.299588	32.5237
GOTERM_BP_FAT	GO:0002478~antigen processing and presentation of exogenous peptide antigen	4	0.747664	0.0230226	14129, 21356, 21355, 12010	367	23	13588	6.43905	1	0.297865	32.5718
GOTERM_BP_FAT	GO:0001914~regulation of T cell mediated cytotoxicity	3	0.560748	0.0338882	18950, 21355, 12010	367	11	13588	10.0976	1	0.391937	44.1972
GOTERM_BP_FAT	GO:0002699~positive regulation of immune effector process	5	0.934579	0.0347817	14129, 18950, 257632, 21355, 12010	367	46	13588	4.0244	1	0.394997	45.0641
GOTERM_BP_FAT	GO:0002711~positive regulation of T cell mediated immunity	3	0.560748	0.0463943	18950, 21355, 12010	367	13	13588	8.54412	1	0.471667	55.2378
GOTERM_BP_FAT	GO:0002709~regulation of T cell mediated immunity	3	0.560748	0.0833853	18950, 21355, 12010	367	18	13588	6.17075	1	0.624982	77.0817
GOTERM_BP_FAT	GO:0002706~regulation of lymphocyte mediated immunity	5	0.934579	0.097793	14129, 18950, 257632, 21355, 12010	367	65	13588	2.84804	1	0.670162	82.4709
GOTERM_BP_FAT	GO:0002703~regulation of leukocyte mediated immunity	5	0.934579	0.119722	14129, 18950, 257632, 21355, 12010	367	70	13588	2.64461	1	0.721845	88.4405
GOTERM_BP_FAT	GO:0031343~positive regulation of cell killing	3	0.560748	0.126476	18950, 21355, 12010	367	23	13588	4.82929	1	0.732588	89.853
GOTERM_BP_FAT	GO:0001912~positive regulation of leukocyte mediated cytotoxicity	3	0.560748	0.126476	18950, 21355, 12010	367	23	13588	4.82929	1	0.732588	89.853
GOTERM_BP_FAT	GO:0031341~regulation of cell killing	3	0.560748	0.193044	18950, 21355, 12010	367	30	13588	3.70245	1	0.841941	97.3463
GOTERM_BP_FAT	GO:0001910~regulation of leukocyte mediated cytotoxicity	3	0.560748	0.193044	18950, 21355, 12010	367	30	13588	3.70245	1	0.841941	97.3463
Annotation Cluster 28	Enrichment Score: 1.7507585135193344
Category	Term	Count	%	PValue	Genes	List Total	Pop Hits	Pop Total	Fold Enrichment	Bonferroni	Benjamini	FDR
INTERPRO	IPR004827:Basic-leucine zipper (bZIP) transcription factor	8	1.49533	0.000558859	11910, 11911, 12916, 12609, 14284, 74481, 231991, 17135	476	54	17763	5.52848	0.32534	0.0150224	0.840123
SMART	SM00338:BRLZ	8	1.49533	0.000964746	11910, 11911, 12916, 12609, 14284, 74481, 231991, 17135	270	54	9131	5.01015	0.146402	0.031163	1.16357
UP_SEQ_FEATURE	domain:Leucine-zipper	10	1.86916	0.00230664	11910, 11911, 70110, 12916, 12609, 14284, 19698, 74481, 231991, 17135	430	107	16021	3.48207	0.92313	0.208036	3.63005
INTERPRO	IPR011616:bZIP transcription factor, bZIP-1	5	0.934579	0.0079755	11911, 12916, 14284, 74481, 231991	476	30	17763	6.21954	0.996437	0.141319	11.3833
GOTERM_MF_FAT	GO:0046983~protein dimerization activity	16	2.99065	0.0490366	11910, 21853, 110175, 11911, 12916, 14284, 320558, 13163, 12609, 21354, 12977, 21355, 231991, 74481, 22040, 104174	368	340	13288	1.69923	1	0.534922	51.2361
UP_SEQ_FEATURE	DNA-binding region:Basic motif	9	1.68224	0.0554184	11910, 11911, 17119, 12916, 12609, 14284, 74481, 231991, 17135	430	154	16021	2.17742	1	0.853312	59.8631
GOTERM_MF_FAT	GO:0003700~transcription factor activity	23	4.29907	0.475154	11910, 11911, 16391, 18991, 12916, 14284, 98999, 16870, 14008, 17135, 215418, 12051, 20846, 20847, 14011, 16362, 16363, 12609, 19698, 13709, 54123, 231991, 74481	368	776	13288	1.07023	1	0.994732	99.99
GOTERM_MF_FAT	GO:0043565~sequence-specific DNA binding	14	2.61682	0.769963	11910, 11911, 18991, 12916, 14284, 16870, 14008, 17135, 14011, 16362, 12609, 13709, 74481, 231991	368	556	13288	0.909212	1	0.999828	100
Annotation Cluster 29	Enrichment Score: 1.7419755367679868
Category	Term	Count	%	PValue	Genes	List Total	Pop Hits	Pop Total	Fold Enrichment	Bonferroni	Benjamini	FDR
SP_PIR_KEYWORDS	macrophage	5	0.934579	0.000113185	12985, 16176, 12977, 21926, 16193	450	11	17854	18.0343	0.0363371	0.00369453	0.153128
BIOCARTA	m_mspPathway:Msp/Ron Receptor Signaling Pathway	4	0.747664	0.00264515	16176, 12977, 20296, 21926	64	6	1171	12.1979	0.216259	0.0780141	2.85215
BIOCARTA	m_inflamPathway:Cytokines and Inflammatory Response	6	1.1215	0.00609113	12985, 15977, 12977, 16168, 21926, 16193	64	23	1171	4.7731	0.429988	0.0894286	6.45691
SP_PIR_KEYWORDS	lymphokine	3	0.560748	0.0352542	16176, 21926, 16193	450	12	17854	9.91889	0.999992	0.271811	38.486
GOTERM_MF_FAT	GO:0008083~growth factor activity	8	1.49533	0.0959197	12985, 15200, 16176, 16323, 12977, 14825, 64654, 16193	368	141	13288	2.04872	1	0.733422	76.315
KEGG_PATHWAY	mmu04640:Hematopoietic cell lineage	6	1.1215	0.0970809	12985, 16176, 14129, 12977, 21926, 16193	168	84	5738	2.43963	0.999989	0.405417	68.5772
SP_PIR_KEYWORDS	growth factor	7	1.30841	0.101346	12985, 15200, 16323, 12977, 14825, 64654, 16193	450	127	17854	2.18684	1	0.517109	76.4652
BIOCARTA	m_stemPathway:Regulation of hematopoiesis by cytokines	3	0.560748	0.191072	12985, 12977, 16193	64	15	1171	3.65937	1	0.661689	90.1388
Annotation Cluster 30	Enrichment Score: 1.675833373111724
Category	Term	Count	%	PValue	Genes	List Total	Pop Hits	Pop Total	Fold Enrichment	Bonferroni	Benjamini	FDR
GOTERM_BP_FAT	GO:0042088~T-helper 1 type immune response	4	0.747664	0.000981408	12051, 16068, 19698, 23882	367	8	13588	18.5123	0.819925	0.029629	1.64768
GOTERM_BP_FAT	GO:0046631~alpha-beta T cell activation	5	0.934579	0.00305585	12051, 16362, 19698, 16168, 23882	367	23	13588	8.04881	0.995222	0.0678966	5.04675
GOTERM_BP_FAT	GO:0002294~CD4-positive, alpha-beta T cell differentiation during immune response	3	0.560748	0.00685592	12051, 19698, 23882	367	5	13588	22.2147	0.999994	0.118772	10.9885
GOTERM_BP_FAT	GO:0042093~T-helper cell differentiation	3	0.560748	0.00685592	12051, 19698, 23882	367	5	13588	22.2147	0.999994	0.118772	10.9885
GOTERM_BP_FAT	GO:0002292~T cell differentiation during immune response	3	0.560748	0.0101014	12051, 19698, 23882	367	6	13588	18.5123	1	0.163943	15.7844
GOTERM_BP_FAT	GO:0002293~alpha-beta T cell differentiation during immune response	3	0.560748	0.0101014	12051, 19698, 23882	367	6	13588	18.5123	1	0.163943	15.7844
GOTERM_BP_FAT	GO:0046632~alpha-beta T cell differentiation	4	0.747664	0.0136327	12051, 16362, 19698, 23882	367	19	13588	7.79464	1	0.209401	20.7259
GOTERM_BP_FAT	GO:0002287~alpha-beta T cell activation during immune response	3	0.560748	0.0138916	12051, 19698, 23882	367	7	13588	15.8677	1	0.211115	21.0773
GOTERM_BP_FAT	GO:0043367~CD4-positive, alpha beta T cell differentiation	3	0.560748	0.0282217	12051, 19698, 23882	367	10	13588	11.1074	1	0.345309	38.3929
GOTERM_BP_FAT	GO:0002286~T cell activation during immune response	3	0.560748	0.0531839	12051, 19698, 23882	367	14	13588	7.93383	1	0.512	60.3354
GOTERM_BP_FAT	GO:0030217~T cell differentiation	6	1.1215	0.0539711	12051, 16362, 12298, 19698, 16168, 23882	367	76	13588	2.92299	1	0.514669	60.8897
GOTERM_BP_FAT	GO:0030098~lymphocyte differentiation	7	1.30841	0.0875576	12051, 16362, 12298, 19698, 240354, 16168, 23882	367	114	13588	2.27344	1	0.641402	78.7843
GOTERM_BP_FAT	GO:0002285~lymphocyte activation during immune response	3	0.560748	0.0915915	12051, 19698, 23882	367	19	13588	5.84598	1	0.654076	80.3167
GOTERM_BP_FAT	GO:0002366~leukocyte activation during immune response	3	0.560748	0.202911	12051, 19698, 23882	367	31	13588	3.58302	1	0.853716	97.845
GOTERM_BP_FAT	GO:0002263~cell activation during immune response	3	0.560748	0.202911	12051, 19698, 23882	367	31	13588	3.58302	1	0.853716	97.845
Annotation Cluster 31	Enrichment Score: 1.6458479205462064
Category	Term	Count	%	PValue	Genes	List Total	Pop Hits	Pop Total	Fold Enrichment	Bonferroni	Benjamini	FDR
SP_PIR_KEYWORDS	Protease	25	4.6729	0.00251714	66988, 76701, 66552, 26442, 30940, 17386, 21929, 19188, 24110, 26444, 13040, 14089, 14962, 16912, 16913, 70835, 12364, 240354, 70675, 12363, 12362, 107522, 80898, 12263, 19171	450	509	17854	1.9487	0.561389	0.0424487	3.35458
SP_PIR_KEYWORDS	hydrolase	56	10.4673	0.00295653	66988, 15944, 64296, 80287, 70640, 21929, 17386, 13040, 224794, 23924, 22040, 17454, 11982, 14962, 19255, 13206, 70835, 71884, 107522, 230073, 60440, 71586, 12263, 16329, 76701, 66552, 107569, 14528, 80861, 26442, 30940, 17768, 24110, 26444, 24014, 56417, 14089, 11647, 16912, 16913, 11847, 56045, 12364, 240354, 70675, 75772, 67895, 207728, 12363, 12362, 80898, 230738, 13421, 545260, 57444, 19171	450	1500	17854	1.48122	0.62024	0.0472577	3.92935
GOTERM_MF_FAT	GO:0008233~peptidase activity	26	4.85981	0.0433996	66988, 76701, 66552, 26442, 30940, 17386, 21929, 19188, 24110, 26444, 13040, 14089, 14962, 16912, 16913, 70835, 12364, 12633, 240354, 70675, 12363, 12362, 107522, 80898, 12263, 19171	368	629	13288	1.49257	1	0.526661	46.9407
GOTERM_MF_FAT	GO:0004175~endopeptidase activity	19	3.5514	0.0456888	14089, 76701, 14962, 66552, 16912, 16913, 70835, 12364, 26442, 12633, 240354, 17386, 12363, 26444, 12362, 107522, 13040, 12263, 19171	368	421	13288	1.62961	1	0.53287	48.7259
GOTERM_MF_FAT	GO:0070011~peptidase activity, acting on L-amino acid peptides	25	4.6729	0.0463252	66988, 76701, 66552, 26442, 30940, 17386, 21929, 24110, 26444, 13040, 14089, 14962, 16912, 16913, 70835, 12364, 12633, 240354, 70675, 12363, 12362, 107522, 80898, 12263, 19171	368	603	13288	1.49704	1	0.525869	49.2121
SP_PIR_KEYWORDS	zymogen	10	1.86916	0.0657126	17386, 76701, 12363, 14962, 12362, 16912, 16913, 13040, 12364, 19171	450	199	17854	1.99375	1	0.383185	60.1572
GOTERM_BP_FAT	GO:0006508~proteolysis	37	6.91589	0.0670832	66988, 76701, 67138, 100038882, 240263, 26442, 68497, 75841, 30940, 56791, 21929, 17386, 12703, 142688, 12702, 24110, 69104, 26444, 13040, 74157, 74153, 14089, 14962, 16912, 16913, 12364, 70835, 12633, 240354, 70675, 75234, 12363, 107522, 12362, 80898, 12263, 19171	367	1034	13588	1.32486	1	0.57166	69.1164
Annotation Cluster 32	Enrichment Score: 1.6261993225904405
Category	Term	Count	%	PValue	Genes	List Total	Pop Hits	Pop Total	Fold Enrichment	Bonferroni	Benjamini	FDR
GOTERM_BP_FAT	GO:0046631~alpha-beta T cell activation	5	0.934579	0.00305585	12051, 16362, 19698, 16168, 23882	367	23	13588	8.04881	0.995222	0.0678966	5.04675
GOTERM_BP_FAT	GO:0042110~T cell activation	10	1.86916	0.00410496	12051, 192656, 209488, 12524, 16362, 12298, 19698, 240354, 16168, 23882	367	116	13588	3.19177	0.99924	0.0848496	6.72339
GOTERM_BP_FAT	GO:0002521~leukocyte differentiation	11	2.05607	0.00508314	18733, 12051, 12985, 16362, 12298, 19698, 246746, 240354, 16168, 21926, 23882	367	142	13588	2.8681	0.999863	0.0982904	8.26154
GOTERM_BP_FAT	GO:0002573~myeloid leukocyte differentiation	5	0.934579	0.0126922	18733, 12985, 19698, 246746, 21926	367	34	13588	5.44478	1	0.198135	19.4371
GOTERM_BP_FAT	GO:0046632~alpha-beta T cell differentiation	4	0.747664	0.0136327	12051, 16362, 19698, 23882	367	19	13588	7.79464	1	0.209401	20.7259
GOTERM_BP_FAT	GO:0030097~hemopoiesis	14	2.61682	0.0183723	18733, 18854, 240354, 21926, 21857, 12051, 12985, 16362, 20656, 12298, 19698, 16168, 246746, 23882	367	251	13588	2.06511	1	0.25902	26.9306
GOTERM_BP_FAT	GO:0001775~cell activation	13	2.42991	0.0342355	192656, 18733, 240354, 21926, 21857, 12051, 12524, 209488, 16362, 12298, 19698, 16168, 23882	367	246	13588	1.95658	1	0.392586	44.5357
GOTERM_BP_FAT	GO:0048534~hemopoietic or lymphoid organ development	14	2.61682	0.040312	18733, 18854, 240354, 21926, 21857, 12051, 12985, 16362, 20656, 12298, 19698, 16168, 246746, 23882	367	281	13588	1.84464	1	0.432032	50.1538
GOTERM_BP_FAT	GO:0030099~myeloid cell differentiation	7	1.30841	0.0450073	18733, 12985, 18854, 19698, 246746, 21926, 21857	367	96	13588	2.6997	1	0.463829	54.1234
GOTERM_BP_FAT	GO:0030217~T cell differentiation	6	1.1215	0.0539711	12051, 16362, 12298, 19698, 16168, 23882	367	76	13588	2.92299	1	0.514669	60.8897
GOTERM_BP_FAT	GO:0002520~immune system development	14	2.61682	0.0556083	18733, 18854, 240354, 21926, 21857, 12051, 12985, 16362, 20656, 12298, 19698, 16168, 246746, 23882	367	295	13588	1.7571	1	0.520269	62.0193
GOTERM_BP_FAT	GO:0045321~leukocyte activation	11	2.05607	0.0716082	18733, 12051, 192656, 209488, 12524, 16362, 12298, 19698, 240354, 16168, 23882	367	219	13588	1.85968	1	0.586261	71.5555
GOTERM_BP_FAT	GO:0046649~lymphocyte activation	10	1.86916	0.0722111	12051, 192656, 209488, 12524, 16362, 12298, 19698, 240354, 16168, 23882	367	191	13588	1.93846	1	0.584505	71.8665
GOTERM_BP_FAT	GO:0030098~lymphocyte differentiation	7	1.30841	0.0875576	12051, 16362, 12298, 19698, 240354, 16168, 23882	367	114	13588	2.27344	1	0.641402	78.7843
Annotation Cluster 33	Enrichment Score: 1.5879229325370074
Category	Term	Count	%	PValue	Genes	List Total	Pop Hits	Pop Total	Fold Enrichment	Bonferroni	Benjamini	FDR
INTERPRO	IPR008405:Apolipoprotein L	5	0.934579	9.32857e-05	328561, 71939, 223672, 245282, 71898, 75761	476	10	17763	18.6586	0.063566	0.00327842	0.140695
GOTERM_BP_FAT	GO:0006869~lipid transport	8	1.49533	0.041893	328561, 71939, 103161, 16952, 223672, 245282, 71898, 11982, 75761	367	119	13588	2.48904	1	0.442204	51.5252
GOTERM_BP_FAT	GO:0010876~lipid localization	8	1.49533	0.0578676	328561, 71939, 103161, 16952, 223672, 245282, 71898, 11982, 75761	367	128	13588	2.31403	1	0.53219	63.5278
GOTERM_BP_FAT	GO:0042157~lipoprotein metabolic process	5	0.934579	0.148535	328561, 71939, 223672, 245282, 71898, 75761	367	76	13588	2.43582	1	0.770053	93.4176
GOTERM_MF_FAT	GO:0008289~lipid binding	12	2.24299	0.342109	71939, 11815, 16952, 83436, 223672, 71898, 75761, 69217, 328561, 71982, 56289, 245282, 218699	368	345	13288	1.25595	1	0.980797	99.7473
Annotation Cluster 34	Enrichment Score: 1.5429806487367963
Category	Term	Count	%	PValue	Genes	List Total	Pop Hits	Pop Total	Fold Enrichment	Bonferroni	Benjamini	FDR
UP_SEQ_FEATURE	repeat:ANK 6	8	1.49533	0.00484542	12051, 18037, 142688, 11736, 80859, 24014, 81702, 240263	430	78	16021	3.82135	0.995467	0.271984	7.48243
UP_SEQ_FEATURE	repeat:ANK 4	10	1.86916	0.00681017	12051, 18037, 142688, 11736, 80859, 18035, 24014, 81702, 240263, 99382	430	126	16021	2.957	0.999496	0.34412	10.3642
UP_SEQ_FEATURE	repeat:ANK 5	9	1.68224	0.0080406	12051, 18037, 142688, 11736, 80859, 18035, 24014, 81702, 240263	430	107	16021	3.13386	0.999873	0.376286	12.1258
UP_SEQ_FEATURE	repeat:ANK 7	6	1.1215	0.013453	12051, 11736, 80859, 24014, 81702, 240263	430	53	16021	4.2179	1	0.495399	19.4962
UP_SEQ_FEATURE	repeat:ANK 3	10	1.86916	0.0274791	12051, 18037, 142688, 11736, 80859, 18035, 24014, 81702, 240263, 99382	430	159	16021	2.34328	1	0.695972	35.9908
UP_SEQ_FEATURE	repeat:ANK 1	11	2.05607	0.0331766	12051, 18037, 142688, 11736, 80859, 18035, 230837, 24014, 81702, 240263, 99382	430	191	16021	2.14576	1	0.725436	41.7382
UP_SEQ_FEATURE	repeat:ANK 2	11	2.05607	0.0331766	12051, 18037, 142688, 11736, 80859, 18035, 230837, 24014, 81702, 240263, 99382	430	191	16021	2.14576	1	0.725436	41.7382
SP_PIR_KEYWORDS	ank repeat	11	2.05607	0.0554143	12051, 18037, 142688, 11736, 80859, 18035, 230837, 24014, 81702, 240263, 99382	450	222	17854	1.96591	1	0.339174	53.7826
UP_SEQ_FEATURE	repeat:ANK 9	4	0.747664	0.061902	11736, 24014, 81702, 240263	430	34	16021	4.38331	1	0.860829	64.0541
INTERPRO	IPR002110:Ankyrin	11	2.05607	0.0772373	12051, 18037, 142688, 11736, 80859, 18035, 230837, 24014, 81702, 240263, 99382	476	223	17763	1.84076	1	0.656212	70.2741
UP_SEQ_FEATURE	repeat:ANK 8	4	0.747664	0.0858848	11736, 24014, 81702, 240263	430	39	16021	3.82135	1	0.932551	76.2556
SMART	SM00248:ANK	11	2.05607	0.124136	12051, 18037, 142688, 11736, 80859, 18035, 230837, 24014, 81702, 240263, 99382	270	223	9131	1.66818	1	0.721592	79.9554
Annotation Cluster 35	Enrichment Score: 1.537258407482436
Category	Term	Count	%	PValue	Genes	List Total	Pop Hits	Pop Total	Fold Enrichment	Bonferroni	Benjamini	FDR
GOTERM_BP_FAT	GO:0044265~cellular macromolecule catabolic process	29	5.42056	0.00413938	67138, 100038882, 71701, 240263, 26442, 70640, 68497, 75841, 30940, 56791, 21929, 12703, 142688, 12702, 24110, 246728, 26444, 69104, 226517, 74157, 74153, 16912, 16913, 240354, 70675, 75234, 80898, 13421, 19171	367	609	13588	1.76307	0.999284	0.0845335	6.77793
GOTERM_BP_FAT	GO:0009057~macromolecule catabolic process	30	5.60748	0.00582315	67138, 100038882, 71701, 240263, 26442, 70640, 68497, 75841, 30940, 56791, 21929, 12703, 142688, 12702, 246728, 24110, 26444, 69104, 226517, 74157, 74153, 16912, 16913, 240354, 70675, 71884, 75234, 80898, 13421, 19171	367	654	13588	1.69837	0.999963	0.103847	9.40928
GOTERM_BP_FAT	GO:0051603~proteolysis involved in cellular protein catabolic process	24	4.48598	0.0183711	67138, 16912, 100038882, 16913, 240263, 26442, 240354, 75841, 70675, 68497, 30940, 75234, 56791, 21929, 142688, 12703, 12702, 24110, 26444, 69104, 80898, 74157, 19171, 74153	367	534	13588	1.66402	1	0.261078	26.929
GOTERM_BP_FAT	GO:0044257~cellular protein catabolic process	24	4.48598	0.0193424	67138, 16912, 100038882, 16913, 240263, 26442, 240354, 75841, 70675, 68497, 30940, 75234, 56791, 21929, 142688, 12703, 12702, 24110, 26444, 69104, 80898, 74157, 19171, 74153	367	537	13588	1.65473	1	0.266571	28.1427
GOTERM_BP_FAT	GO:0030163~protein catabolic process	24	4.48598	0.02763	67138, 16912, 100038882, 16913, 240263, 26442, 240354, 75841, 70675, 68497, 30940, 75234, 56791, 21929, 142688, 12703, 12702, 24110, 26444, 69104, 80898, 74157, 19171, 74153	367	556	13588	1.59818	1	0.341722	37.7551
GOTERM_BP_FAT	GO:0006508~proteolysis	37	6.91589	0.0670832	66988, 76701, 67138, 100038882, 240263, 26442, 68497, 75841, 30940, 56791, 21929, 17386, 12703, 142688, 12702, 24110, 69104, 26444, 13040, 74157, 74153, 14089, 14962, 16912, 16913, 12364, 70835, 12633, 240354, 70675, 75234, 12363, 107522, 12362, 80898, 12263, 19171	367	1034	13588	1.32486	1	0.57166	69.1164
GOTERM_BP_FAT	GO:0043632~modification-dependent macromolecule catabolic process	20	3.73832	0.09353	67138, 100038882, 240263, 26442, 240354, 75841, 70675, 68497, 30940, 75234, 56791, 21929, 142688, 12703, 12702, 24110, 26444, 69104, 74157, 74153	367	508	13588	1.45766	1	0.659833	81.0155
GOTERM_BP_FAT	GO:0019941~modification-dependent protein catabolic process	20	3.73832	0.09353	67138, 100038882, 240263, 26442, 240354, 75841, 70675, 68497, 30940, 75234, 56791, 21929, 142688, 12703, 12702, 24110, 26444, 69104, 74157, 74153	367	508	13588	1.45766	1	0.659833	81.0155
SP_PIR_KEYWORDS	ubl conjugation pathway	18	3.36449	0.105206	67138, 100038882, 217069, 240263, 240354, 75841, 70675, 68497, 75234, 30940, 56791, 21929, 142688, 12703, 12702, 24110, 69104, 74157	450	484	17854	1.47554	1	0.516641	77.7974
Annotation Cluster 36	Enrichment Score: 1.5294549626623706
Category	Term	Count	%	PValue	Genes	List Total	Pop Hits	Pop Total	Fold Enrichment	Bonferroni	Benjamini	FDR
BIOCARTA	m_nfkbPathway:NF-kB Signaling Pathway	6	1.1215	0.00400548	21929, 17874, 18035, 19766, 21926, 21938	64	21	1171	5.22768	0.308743	0.0881785	4.28997
BIOCARTA	m_HivnefPathway:HIV-I Nef: negative effector of Fas and TNF	9	1.68224	0.00511485	11797, 18035, 16423, 13163, 19766, 12633, 13063, 21926, 21938	64	52	1171	3.16677	0.376105	0.0900401	5.44819
BIOCARTA	m_soddPathway:SODD/TNFR1 Signaling Pathway	4	0.747664	0.0135829	11797, 19766, 21926, 21938	64	10	1171	7.31875	0.715833	0.14553	13.8782
BIOCARTA	m_RELAPathway:Acetylation and Deacetylation of RelA in The Nucleus	4	0.747664	0.0353112	18035, 19766, 21926, 21938	64	14	1171	5.22768	0.963388	0.240895	32.4799
KEGG_PATHWAY	mmu04920:Adipocytokine signaling pathway	6	1.1215	0.0446509	18037, 12702, 18035, 21926, 21938, 21937	168	67	5738	3.05864	0.994	0.2474	40.4171
BIOCARTA	m_tnfr2Pathway:TNFR2 Signaling Pathway	4	0.747664	0.0588154	21929, 18035, 19766, 21938	64	17	1171	4.30515	0.996215	0.348824	48.4295
BIOCARTA	m_stressPathway:TNF/Stress Related Signaling	4	0.747664	0.147137	18035, 19766, 21926, 21937	64	25	1171	2.9275	1	0.599543	82.4261
BIOCARTA	m_keratinocytePathway:Keratinocyte Differentiation	5	0.934579	0.153082	18035, 13163, 19766, 21926, 21938	64	39	1171	2.34575	1	0.593094	83.7191
Annotation Cluster 37	Enrichment Score: 1.5006708344318096
Category	Term	Count	%	PValue	Genes	List Total	Pop Hits	Pop Total	Fold Enrichment	Bonferroni	Benjamini	FDR
UP_SEQ_FEATURE	propeptide:Removed in mature form	15	2.80374	0.00248251	11647, 100041546, 16912, 110454, 100038882, 16913, 229898, 11853, 57248, 14469, 72065, 17067, 223881, 17071, 69550, 19171	430	220	16021	2.54033	0.936803	0.205566	3.90169
UP_SEQ_FEATURE	lipid moiety-binding region:GPI-anchor amidated glycine	5	0.934579	0.00352144	11647, 100041546, 110454, 17067, 17071, 57248	430	24	16021	7.76211	0.980144	0.260277	5.49179
PIR_SUPERFAMILY	PIRSF002021:Ly-6-like protein	4	0.747664	0.0063796	100041546, 110454, 17067, 17071, 57248	249	13	8136	10.0538	0.76758	0.124233	7.86697
UP_SEQ_FEATURE	domain:UPAR/Ly6	4	0.747664	0.0314112	100041546, 110454, 17067, 17071, 57248	430	26	16021	5.73202	1	0.71814	40.0112
INTERPRO	IPR016054:Ly-6 antigen / uPA receptor -like	4	0.747664	0.0415137	100041546, 110454, 17067, 17071, 57248	476	29	17763	5.1472	1	0.463059	47.2658
INTERPRO	IPR018363:CD59 antigen, conserved site	4	0.747664	0.0415137	100041546, 110454, 17067, 17071, 57248	476	29	17763	5.1472	1	0.463059	47.2658
SMART	SM00134:LU	4	0.747664	0.0525839	100041546, 110454, 17067, 17071, 57248	270	29	9131	4.66462	0.999858	0.445996	48.0556
INTERPRO	IPR001526:CD59 antigen	4	0.747664	0.0617194	100041546, 110454, 17067, 17071, 57248	476	34	17763	4.39026	1	0.577888	61.7667
SP_PIR_KEYWORDS	gpi-anchor	6	1.1215	0.202475	11647, 100041546, 110454, 17067, 17071, 57248, 69550	450	124	17854	1.91978	1	0.708588	95.3252
GOTERM_CC_FAT	GO:0031225~anchored to membrane	6	1.1215	0.496334	11647, 100041546, 110454, 17067, 17071, 57248, 69550	284	207	12504	1.27618	1	0.991417	99.984
Annotation Cluster 38	Enrichment Score: 1.4786426227216811
Category	Term	Count	%	PValue	Genes	List Total	Pop Hits	Pop Total	Fold Enrichment	Bonferroni	Benjamini	FDR
GOTERM_BP_FAT	GO:0030335~positive regulation of cell migration	5	0.934579	0.0169751	15200, 15945, 12977, 20339, 24088	367	37	13588	5.00331	1	0.247756	25.1506
GOTERM_BP_FAT	GO:0002685~regulation of leukocyte migration	3	0.560748	0.0181951	20339, 24088, 257632	367	8	13588	13.8842	1	0.261005	26.7069
GOTERM_BP_FAT	GO:0051272~positive regulation of cell motion	5	0.934579	0.0239454	15200, 15945, 12977, 20339, 24088	367	41	13588	4.51519	1	0.305668	33.6415
GOTERM_BP_FAT	GO:0040017~positive regulation of locomotion	5	0.934579	0.0301587	15200, 15945, 12977, 20339, 24088	367	44	13588	4.20733	1	0.359536	40.4381
GOTERM_BP_FAT	GO:0030334~regulation of cell migration	7	1.30841	0.037789	15200, 15945, 12977, 20339, 24088, 257632, 29876	367	92	13588	2.81708	1	0.418653	47.8894
GOTERM_BP_FAT	GO:0051270~regulation of cell motion	7	1.30841	0.0690405	15200, 15945, 12977, 20339, 24088, 257632, 29876	367	107	13588	2.42217	1	0.579965	70.1947
GOTERM_BP_FAT	GO:0040012~regulation of locomotion	7	1.30841	0.0766711	15200, 15945, 12977, 20339, 24088, 257632, 29876	367	110	13588	2.35611	1	0.597602	74.0693
Annotation Cluster 39	Enrichment Score: 1.4471219968895286
Category	Term	Count	%	PValue	Genes	List Total	Pop Hits	Pop Total	Fold Enrichment	Bonferroni	Benjamini	FDR
SP_PIR_KEYWORDS	selenocysteine	4	0.747664	0.0241055	27361, 13371, 20364, 107585	450	25	17854	6.34809	0.999657	0.226933	28.1328
SP_PIR_KEYWORDS	selenium	4	0.747664	0.035588	27361, 13371, 20364, 107585	450	29	17854	5.47249	0.999993	0.267891	38.7735
GOTERM_MF_FAT	GO:0008430~selenium binding	4	0.747664	0.0531146	27361, 13371, 20364, 107585	368	31	13288	4.65919	1	0.552918	54.1394
Annotation Cluster 40	Enrichment Score: 1.4422524295478893
Category	Term	Count	%	PValue	Genes	List Total	Pop Hits	Pop Total	Fold Enrichment	Bonferroni	Benjamini	FDR
GOTERM_BP_FAT	GO:0043410~positive regulation of MAPKKK cascade	8	1.49533	0.000241332	192656, 17874, 142980, 16176, 257632, 21926, 64654, 16193	367	47	13588	6.30205	0.343884	0.0102258	0.407562
GOTERM_BP_FAT	GO:0043408~regulation of MAPKKK cascade	9	1.68224	0.0035706	192656, 17874, 142980, 16176, 257632, 21926, 108909, 64654, 16193	367	93	13588	3.58302	0.998061	0.0769478	5.87291
GOTERM_BP_FAT	GO:0046883~regulation of hormone secretion	5	0.934579	0.0154598	80885, 16176, 14526, 64654, 16193	367	36	13588	5.14229	1	0.230161	23.1743
GOTERM_BP_FAT	GO:0070374~positive regulation of ERK1 and ERK2 cascade	3	0.560748	0.0181951	192656, 257632, 64654	367	8	13588	13.8842	1	0.261005	26.7069
GOTERM_BP_FAT	GO:0070372~regulation of ERK1 and ERK2 cascade	3	0.560748	0.0282217	192656, 257632, 64654	367	10	13588	11.1074	1	0.345309	38.3929
SP_PIR_KEYWORDS	lymphokine	3	0.560748	0.0352542	16176, 21926, 16193	450	12	17854	9.91889	0.999992	0.271811	38.486
GOTERM_BP_FAT	GO:0051046~regulation of secretion	8	1.49533	0.0521784	80885, 12362, 16176, 14526, 257632, 21926, 64654, 16193	367	125	13588	2.36957	1	0.507783	59.6166
GOTERM_BP_FAT	GO:0046888~negative regulation of hormone secretion	3	0.560748	0.0754214	16176, 64654, 16193	367	17	13588	6.53374	1	0.596158	73.469
GOTERM_BP_FAT	GO:0051051~negative regulation of transport	5	0.934579	0.12904	16176, 21926, 218699, 64654, 16193	367	72	13588	2.57115	1	0.732376	90.3452
GOTERM_BP_FAT	GO:0060341~regulation of cellular localization	8	1.49533	0.14462	80885, 12362, 16176, 14526, 257632, 21926, 64654, 16193	367	161	13588	1.83973	1	0.765607	92.8863
GOTERM_BP_FAT	GO:0051050~positive regulation of transport	7	1.30841	0.146144	80885, 12362, 14129, 16423, 257632, 19288, 21926	367	132	13588	1.96342	1	0.765867	93.0976
GOTERM_BP_FAT	GO:0051048~negative regulation of secretion	3	0.560748	0.16388	16176, 64654, 16193	367	27	13588	4.11384	1	0.798626	95.1611
GOTERM_BP_FAT	GO:0051047~positive regulation of secretion	3	0.560748	0.419919	80885, 12362, 257632	367	53	13588	2.09573	1	0.975627	99.99
Annotation Cluster 41	Enrichment Score: 1.40076186068734
Category	Term	Count	%	PValue	Genes	List Total	Pop Hits	Pop Total	Fold Enrichment	Bonferroni	Benjamini	FDR
GOTERM_CC_FAT	GO:0042824~MHC class I peptide loading complex	4	0.747664	0.000870871	16912, 16913, 21354, 21355	284	9	12504	19.5681	0.175862	0.0317222	1.10452
GOTERM_CC_FAT	GO:0042825~TAP complex	3	0.560748	0.00994328	16912, 16913, 21354	284	7	12504	18.8692	0.891223	0.198961	11.961
GOTERM_MF_FAT	GO:0042288~MHC class I protein binding	3	0.560748	0.0240856	16912, 16913, 21355	368	9	13288	12.0362	0.99999	0.357635	29.4072
GOTERM_MF_FAT	GO:0042287~MHC protein binding	3	0.560748	0.0870481	16912, 16913, 21355	368	18	13288	6.01812	1	0.717562	72.7699
GOTERM_MF_FAT	GO:0042277~peptide binding	7	1.30841	0.28127	12765, 14289, 14608, 16912, 16913, 54199, 21355	368	160	13288	1.57976	1	0.968701	99.1062
GOTERM_CC_FAT	GO:0044432~endoplasmic reticulum part	5	0.934579	0.771445	16912, 16913, 81910, 21354, 21355	284	231	12504	0.952991	1	0.997414	100
Annotation Cluster 42	Enrichment Score: 1.3597311542397716
Category	Term	Count	%	PValue	Genes	List Total	Pop Hits	Pop Total	Fold Enrichment	Bonferroni	Benjamini	FDR
SP_PIR_KEYWORDS	isopeptide bond	14	2.61682	0.0238237	100038882, 16952, 15077, 18854, 17210, 217069, 70675, 20846, 18035, 16362, 16363, 12609, 56417, 319189	450	277	17854	2.00526	0.999624	0.231121	27.8513
UP_SEQ_FEATURE	cross-link:Glycyl lysine isopeptide (Lys-Gly) (interchain with G-Cter in SUMO)	7	1.30841	0.0306638	20846, 18035, 16362, 16363, 18854, 12609, 56417	430	88	16021	2.96372	1	0.722382	39.2657
SP_PIR_KEYWORDS	ubl conjugation	19	3.5514	0.11407	15077, 18854, 17210, 217069, 70675, 20846, 12524, 18035, 13371, 16362, 16363, 230073, 12609, 13163, 74157, 56417, 19766, 319189, 80750	450	524	17854	1.43862	1	0.540022	80.5972
Annotation Cluster 43	Enrichment Score: 1.2560504198947746
Category	Term	Count	%	PValue	Genes	List Total	Pop Hits	Pop Total	Fold Enrichment	Bonferroni	Benjamini	FDR
GOTERM_BP_FAT	GO:0010817~regulation of hormone levels	9	1.68224	0.0224429	20912, 52793, 107522, 13371, 108115, 56847, 16181, 107585, 16193	367	128	13588	2.60329	1	0.295822	31.8917
GOTERM_BP_FAT	GO:0042403~thyroid hormone metabolic process	3	0.560748	0.0338882	13371, 108115, 107585	367	11	13588	10.0976	1	0.391937	44.1972
GOTERM_BP_FAT	GO:0042445~hormone metabolic process	5	0.934579	0.224244	107522, 13371, 108115, 56847, 107585	367	90	13588	2.05692	1	0.876464	98.6383
Annotation Cluster 44	Enrichment Score: 1.211735937736561
Category	Term	Count	%	PValue	Genes	List Total	Pop Hits	Pop Total	Fold Enrichment	Bonferroni	Benjamini	FDR
GOTERM_BP_FAT	GO:0032755~positive regulation of interleukin-6 production	7	1.30841	5.17289e-06	192656, 17874, 142980, 16176, 24088, 257632, 21926	367	18	13588	14.3984	0.00899122	0.00047525	0.00875241
GOTERM_BP_FAT	GO:0051092~positive regulation of NF-kappaB transcription factor activity	7	1.30841	4.20609e-05	192656, 17874, 142980, 240354, 24088, 257632, 21926	367	25	13588	10.3669	0.070808	0.00293328	0.0711452
GOTERM_BP_FAT	GO:0032675~regulation of interleukin-6 production	7	1.30841	0.00018353	192656, 17874, 142980, 16176, 24088, 257632, 21926	367	32	13588	8.09911	0.274194	0.00839803	0.310088
GOTERM_BP_FAT	GO:0051091~positive regulation of transcription factor activity	7	1.30841	0.00026029	192656, 17874, 142980, 240354, 24088, 257632, 21926	367	34	13588	7.6227	0.365251	0.0107637	0.439512
GOTERM_BP_FAT	GO:0032760~positive regulation of tumor necrosis factor production	5	0.934579	0.000558449	192656, 17874, 142980, 24088, 257632	367	15	13588	12.3415	0.62293	0.0201142	0.940733
GOTERM_BP_FAT	GO:0032680~regulation of tumor necrosis factor production	6	1.1215	0.000683053	12051, 192656, 17874, 142980, 24088, 257632	367	27	13588	8.22767	0.696695	0.023121	1.14949
GOTERM_BP_FAT	GO:0043388~positive regulation of DNA binding	7	1.30841	0.000847016	192656, 17874, 142980, 240354, 24088, 257632, 21926	367	42	13588	6.17075	0.772252	0.0265417	1.42357
GOTERM_BP_FAT	GO:0051099~positive regulation of binding	7	1.30841	0.001229	192656, 17874, 142980, 240354, 24088, 257632, 21926	367	45	13588	5.75937	0.883184	0.0340387	2.05931
INTERPRO	IPR001611:Leucine-rich repeat	6	1.1215	0.631274	142980, 434341, 24088, 257632, 192198, 320844	476	202	17763	1.10843	1	0.999431	100
UP_SEQ_FEATURE	repeat:LRR 9	4	0.747664	0.638345	142980, 24088, 257632, 192198	430	122	16021	1.22158	1	1	100
INTERPRO	IPR000483:Cysteine-rich flanking region, C-terminal	3	0.560748	0.654823	142980, 24088, 192198	476	83	17763	1.34882	1	0.99952	100
INTERPRO	IPR003591:Leucine-rich repeat, typical subtype	4	0.747664	0.67443	142980, 24088, 192198, 320844	476	129	17763	1.15712	1	0.999599	100
UP_SEQ_FEATURE	repeat:LRR 8	4	0.747664	0.695336	142980, 24088, 257632, 192198	430	133	16021	1.12055	1	1	100
SMART	SM00082:LRRCT	3	0.560748	0.707226	142980, 24088, 192198	270	83	9131	1.22236	1	0.998155	100
INTERPRO	IPR000372:Leucine-rich repeat, cysteine-rich flanking region, N-terminal	3	0.560748	0.714966	142980, 192198, 320844	476	93	17763	1.20378	1	0.999796	100
UP_SEQ_FEATURE	repeat:LRR 6	5	0.934579	0.733831	142980, 24088, 257632, 192198, 320844	430	185	16021	1.00698	1	1	100
SMART	SM00369:LRR_TYP	4	0.747664	0.737552	142980, 24088, 192198, 320844	270	129	9131	1.04864	1	0.998104	100
SMART	SM00013:LRRNT	3	0.560748	0.764616	142980, 192198, 320844	270	93	9131	1.09092	1	0.998626	100
UP_SEQ_FEATURE	repeat:LRR 10	3	0.560748	0.766827	142980, 24088, 257632	430	103	16021	1.08519	1	1	100
UP_SEQ_FEATURE	repeat:LRR 7	4	0.747664	0.795652	142980, 24088, 257632, 192198	430	157	16021	0.949252	1	1	100
UP_SEQ_FEATURE	repeat:LRR 5	5	0.934579	0.796563	142980, 24088, 257632, 192198, 320844	430	203	16021	0.917688	1	1	100
UP_SEQ_FEATURE	repeat:LRR 4	5	0.934579	0.846834	142980, 24088, 257632, 192198, 320844	430	221	16021	0.842944	1	1	100
UP_SEQ_FEATURE	repeat:LRR 3	5	0.934579	0.89723	142980, 24088, 257632, 192198, 320844	430	245	16021	0.76037	1	1	100
SP_PIR_KEYWORDS	leucine-rich repeat	5	0.934579	0.918068	142980, 24088, 257632, 192198, 320844	450	275	17854	0.721374	1	0.998563	100
UP_SEQ_FEATURE	repeat:LRR 1	5	0.934579	0.928737	142980, 24088, 257632, 192198, 320844	430	266	16021	0.700341	1	1	100
UP_SEQ_FEATURE	repeat:LRR 2	5	0.934579	0.928737	142980, 24088, 257632, 192198, 320844	430	266	16021	0.700341	1	1	100
Annotation Cluster 45	Enrichment Score: 1.002298186292806
Category	Term	Count	%	PValue	Genes	List Total	Pop Hits	Pop Total	Fold Enrichment	Bonferroni	Benjamini	FDR
GOTERM_BP_FAT	GO:0015833~peptide transport	7	1.30841	0.00154872	20912, 52793, 21354, 16181, 21355, 65221, 16193	367	47	13588	5.51429	0.933208	0.0401733	2.58845
GOTERM_BP_FAT	GO:0010817~regulation of hormone levels	9	1.68224	0.0224429	20912, 52793, 107522, 13371, 108115, 56847, 16181, 107585, 16193	367	128	13588	2.60329	1	0.295822	31.8917
GOTERM_BP_FAT	GO:0030072~peptide hormone secretion	4	0.747664	0.0627475	20912, 52793, 16181, 16193	367	34	13588	4.35583	1	0.554332	66.5958
GOTERM_BP_FAT	GO:0002790~peptide secretion	4	0.747664	0.0720286	20912, 52793, 16181, 16193	367	36	13588	4.11384	1	0.586004	71.7726
GOTERM_BP_FAT	GO:0046879~hormone secretion	4	0.747664	0.0976796	20912, 52793, 16181, 16193	367	41	13588	3.61215	1	0.67198	82.4336
GOTERM_BP_FAT	GO:0009914~hormone transport	4	0.747664	0.1032	20912, 52793, 16181, 16193	367	42	13588	3.52615	1	0.681982	84.166
GOTERM_BP_FAT	GO:0030073~insulin secretion	3	0.560748	0.16388	20912, 52793, 16181	367	27	13588	4.11384	1	0.798626	95.1611
GOTERM_BP_FAT	GO:0003001~generation of a signal involved in cell-cell signaling	5	0.934579	0.190558	20912, 52793, 12298, 16181, 16193	367	84	13588	2.20384	1	0.840615	97.2045
GOTERM_BP_FAT	GO:0046903~secretion	8	1.49533	0.377427	20912, 52793, 16952, 76983, 15945, 12298, 16181, 16193	367	221	13588	1.34025	1	0.964911	99.9671
GOTERM_BP_FAT	GO:0032940~secretion by cell	6	1.1215	0.564883	20912, 52793, 76983, 15945, 16181, 16193	367	186	13588	1.19434	1	0.994107	99.9999
GOTERM_BP_FAT	GO:0007267~cell-cell signaling	6	1.1215	0.894824	20912, 52793, 12298, 16181, 16193, 12343	367	290	13588	0.766025	1	0.999966	100
Annotation Cluster 46	Enrichment Score: 0.9543198462095428
Category	Term	Count	%	PValue	Genes	List Total	Pop Hits	Pop Total	Fold Enrichment	Bonferroni	Benjamini	FDR
INTERPRO	IPR003599:Immunoglobulin subtype	15	2.80374	0.0426045	18733, 320148, 320844, 246256, 60533, 15898, 209588, 328830, 13003, 14129, 246746, 21356, 213233, 26362, 58217	476	313	17763	1.78837	1	0.465025	48.1643
UP_SEQ_FEATURE	domain:Ig-like V-type	7	1.30841	0.0605901	60533, 12524, 13003, 16423, 246746, 213233, 58217	430	104	16021	2.50776	1	0.862487	63.2408
SMART	SM00409:IG	15	2.80374	0.0789154	18733, 320148, 320844, 246256, 60533, 15898, 209588, 328830, 13003, 14129, 246746, 21356, 213233, 26362, 58217	270	313	9131	1.6207	0.999999	0.569404	63.0935
INTERPRO	IPR007110:Immunoglobulin-like	23	4.29907	0.0893488	18733, 15007, 15040, 320148, 15042, 15039, 16423, 16068, 240354, 12010, 320844, 246256, 60533, 12524, 15898, 328830, 13003, 14129, 26362, 213233, 21356, 192198, 58217	476	604	17763	1.42102	1	0.704831	75.6479
INTERPRO	IPR013783:Immunoglobulin-like fold	24	4.48598	0.0964522	18733, 15007, 15040, 320148, 15042, 15039, 240354, 12010, 320844, 246256, 60533, 12524, 15898, 328830, 21817, 13003, 14129, 19698, 26362, 246746, 21356, 213233, 192198, 58217	476	644	17763	1.3907	1	0.72059	78.3624
SP_PIR_KEYWORDS	Immunoglobulin domain	16	2.99065	0.156262	16423, 16068, 240354, 12010, 320844, 60533, 12524, 15898, 13003, 14129, 26362, 246746, 21356, 213233, 192198, 58217	450	443	17854	1.43298	1	0.642607	89.9779
INTERPRO	IPR013106:Immunoglobulin V-set	9	1.68224	0.76118	60533, 328830, 13003, 320148, 14129, 246746, 213233, 192198, 58217	476	364	17763	0.922679	1	0.999904	100
Annotation Cluster 47	Enrichment Score: 0.9090968095234633
Category	Term	Count	%	PValue	Genes	List Total	Pop Hits	Pop Total	Fold Enrichment	Bonferroni	Benjamini	FDR
GOTERM_BP_FAT	GO:0042098~T cell proliferation	4	0.747664	0.0386066	192656, 12524, 240354, 16168	367	28	13588	5.28922	1	0.423017	48.6336
GOTERM_BP_FAT	GO:0032944~regulation of mononuclear cell proliferation	6	1.1215	0.0645091	192656, 17874, 60533, 15930, 18950, 16168	367	80	13588	2.77684	1	0.562091	67.6424
GOTERM_BP_FAT	GO:0050670~regulation of lymphocyte proliferation	6	1.1215	0.0645091	192656, 17874, 60533, 15930, 18950, 16168	367	80	13588	2.77684	1	0.562091	67.6424
GOTERM_BP_FAT	GO:0070663~regulation of leukocyte proliferation	6	1.1215	0.0701807	192656, 17874, 60533, 15930, 18950, 16168	367	82	13588	2.70911	1	0.583634	70.8064
GOTERM_BP_FAT	GO:0050863~regulation of T cell activation	7	1.30841	0.0715329	192656, 60533, 15930, 18950, 240354, 16168, 16193	367	108	13588	2.39974	1	0.588355	71.5164
GOTERM_BP_FAT	GO:0042129~regulation of T cell proliferation	5	0.934579	0.0742649	192656, 60533, 15930, 18950, 16168	367	59	13588	3.13767	1	0.592708	72.9019
GOTERM_BP_FAT	GO:0046638~positive regulation of alpha-beta T cell differentiation	3	0.560748	0.0915915	192656, 18950, 16193	367	19	13588	5.84598	1	0.654076	80.3167
GOTERM_BP_FAT	GO:0051249~regulation of lymphocyte activation	8	1.49533	0.094473	192656, 17874, 60533, 15930, 18950, 240354, 16168, 16193	367	144	13588	2.05692	1	0.6614	81.3469
GOTERM_BP_FAT	GO:0050870~positive regulation of T cell activation	5	0.934579	0.102017	192656, 18950, 240354, 16168, 16193	367	66	13588	2.80489	1	0.679747	83.8089
GOTERM_BP_FAT	GO:0046651~lymphocyte proliferation	4	0.747664	0.1032	192656, 12524, 240354, 16168	367	42	13588	3.52615	1	0.681982	84.166
GOTERM_BP_FAT	GO:0032943~mononuclear cell proliferation	4	0.747664	0.10884	192656, 12524, 240354, 16168	367	43	13588	3.44414	1	0.698077	85.7693
GOTERM_BP_FAT	GO:0070661~leukocyte proliferation	4	0.747664	0.10884	192656, 12524, 240354, 16168	367	43	13588	3.44414	1	0.698077	85.7693
GOTERM_BP_FAT	GO:0051251~positive regulation of lymphocyte activation	6	1.1215	0.109679	192656, 17874, 18950, 240354, 16168, 16193	367	94	13588	2.36327	1	0.698873	85.9942
GOTERM_BP_FAT	GO:0046637~regulation of alpha-beta T cell differentiation	3	0.560748	0.11748	192656, 18950, 16193	367	22	13588	5.0488	1	0.718785	87.9321
GOTERM_BP_FAT	GO:0002694~regulation of leukocyte activation	8	1.49533	0.12263	192656, 17874, 60533, 15930, 18950, 240354, 16168, 16193	367	154	13588	1.92335	1	0.726884	89.0699
GOTERM_BP_FAT	GO:0050865~regulation of cell activation	8	1.49533	0.128728	192656, 17874, 60533, 15930, 18950, 240354, 16168, 16193	367	156	13588	1.89869	1	0.73728	90.2865
GOTERM_BP_FAT	GO:0002696~positive regulation of leukocyte activation	6	1.1215	0.128749	192656, 17874, 18950, 240354, 16168, 16193	367	99	13588	2.24391	1	0.735396	90.2905
GOTERM_BP_FAT	GO:0008283~cell proliferation	11	2.05607	0.128921	192656, 12524, 15976, 14962, 18712, 16176, 240354, 16168, 21926, 21938, 16193	367	247	13588	1.64887	1	0.733959	90.3229
GOTERM_BP_FAT	GO:0050867~positive regulation of cell activation	6	1.1215	0.136774	192656, 17874, 18950, 240354, 16168, 16193	367	101	13588	2.19948	1	0.750453	91.6978
GOTERM_BP_FAT	GO:0045580~regulation of T cell differentiation	4	0.747664	0.138709	192656, 18950, 16168, 16193	367	48	13588	3.08538	1	0.753825	92.0071
GOTERM_BP_FAT	GO:0008284~positive regulation of cell proliferation	12	2.24299	0.1429	192656, 17874, 15200, 21817, 15945, 14284, 18950, 12977, 20296, 16168, 21926, 16193	367	284	13588	1.56442	1	0.763015	92.6403
GOTERM_BP_FAT	GO:0032946~positive regulation of mononuclear cell proliferation	4	0.747664	0.151357	192656, 17874, 18950, 16168	367	50	13588	2.96196	1	0.775177	93.7771
GOTERM_BP_FAT	GO:0050671~positive regulation of lymphocyte proliferation	4	0.747664	0.151357	192656, 17874, 18950, 16168	367	50	13588	2.96196	1	0.775177	93.7771
GOTERM_BP_FAT	GO:0046635~positive regulation of alpha-beta T cell activation	3	0.560748	0.154345	192656, 18950, 16193	367	26	13588	4.27206	1	0.780545	94.1376
GOTERM_BP_FAT	GO:0070665~positive regulation of leukocyte proliferation	4	0.747664	0.164355	192656, 17874, 18950, 16168	367	52	13588	2.84804	1	0.797998	95.2074
GOTERM_BP_FAT	GO:0045619~regulation of lymphocyte differentiation	4	0.747664	0.20512	192656, 18950, 16168, 16193	367	58	13588	2.55342	1	0.855766	97.9438
GOTERM_BP_FAT	GO:0045582~positive regulation of T cell differentiation	3	0.560748	0.212834	192656, 18950, 16193	367	32	13588	3.47105	1	0.86327	98.2566
GOTERM_BP_FAT	GO:0046634~regulation of alpha-beta T cell activation	3	0.560748	0.232806	192656, 18950, 16193	367	34	13588	3.26687	1	0.883768	98.8714
GOTERM_BP_FAT	GO:0045621~positive regulation of lymphocyte differentiation	3	0.560748	0.232806	192656, 18950, 16193	367	34	13588	3.26687	1	0.883768	98.8714
GOTERM_BP_FAT	GO:0042102~positive regulation of T cell proliferation	3	0.560748	0.242836	192656, 18950, 16168	367	35	13588	3.17353	1	0.894451	99.0967
GOTERM_BP_FAT	GO:0045597~positive regulation of cell differentiation	7	1.30841	0.33289	192656, 15951, 12702, 18950, 381308, 12977, 16193	367	175	13588	1.48098	1	0.949319	99.894
Annotation Cluster 48	Enrichment Score: 0.8532049085968931
Category	Term	Count	%	PValue	Genes	List Total	Pop Hits	Pop Total	Fold Enrichment	Bonferroni	Benjamini	FDR
UP_SEQ_FEATURE	domain:Death	4	0.747664	0.0492742	17874, 19766, 240354, 21937	430	31	16021	4.8075	1	0.836495	55.4724
INTERPRO	IPR000488:Death	3	0.560748	0.220443	17874, 19766, 21937	476	33	17763	3.39248	1	0.935386	97.6678
SMART	SM00005:DEATH	3	0.560748	0.253788	17874, 19766, 21937	270	33	9131	3.07441	1	0.909328	97.1269
Annotation Cluster 49	Enrichment Score: 0.8475763570862381
Category	Term	Count	%	PValue	Genes	List Total	Pop Hits	Pop Total	Fold Enrichment	Bonferroni	Benjamini	FDR
INTERPRO	IPR011991:Winged helix repressor DNA-binding	9	1.68224	0.0982218	14011, 16362, 16363, 16391, 56417, 13709, 14008, 54123, 58203	476	175	17763	1.91917	1	0.721104	78.9932
INTERPRO	IPR000418:Ets	3	0.560748	0.152603	14011, 13709, 14008	476	26	17763	4.30583	1	0.856708	91.7836
UP_SEQ_FEATURE	DNA-binding region:ETS	3	0.560748	0.152924	14011, 13709, 14008	430	26	16021	4.29902	1	0.98886	92.9867
SMART	SM00413:ETS	3	0.560748	0.177602	14011, 13709, 14008	270	26	9131	3.90214	1	0.815064	90.661
Annotation Cluster 50	Enrichment Score: 0.8362028093340617
Category	Term	Count	%	PValue	Genes	List Total	Pop Hits	Pop Total	Fold Enrichment	Bonferroni	Benjamini	FDR
GOTERM_MF_FAT	GO:0016796~exonuclease activity, active with either ribo- or deoxyribonucleic acids and producing 5'-phosphomonoesters	3	0.560748	0.0870481	71701, 57444, 22040	368	18	13288	6.01812	1	0.717562	72.7699
GOTERM_MF_FAT	GO:0008408~3'-5' exonuclease activity	3	0.560748	0.095574	71701, 57444, 22040	368	19	13288	5.70137	1	0.741977	76.1853
GOTERM_MF_FAT	GO:0004518~nuclease activity	8	1.49533	0.134612	229003, 24014, 71701, 230738, 13421, 257632, 57444, 22040	368	154	13288	1.87578	1	0.826183	87.3194
GOTERM_MF_FAT	GO:0004527~exonuclease activity	3	0.560748	0.403652	71701, 57444, 22040	368	50	13288	2.16652	1	0.988159	99.9379
Annotation Cluster 51	Enrichment Score: 0.8289410861859088
Category	Term	Count	%	PValue	Genes	List Total	Pop Hits	Pop Total	Fold Enrichment	Bonferroni	Benjamini	FDR
GOTERM_MF_FAT	GO:0046983~protein dimerization activity	16	2.99065	0.0490366	11910, 21853, 110175, 11911, 12916, 14284, 320558, 13163, 12609, 21354, 12977, 21355, 231991, 74481, 22040, 104174	368	340	13288	1.69923	1	0.534922	51.2361
GOTERM_MF_FAT	GO:0042803~protein homodimerization activity	9	1.68224	0.164448	21853, 110175, 12609, 13163, 21354, 12977, 21355, 22040, 104174	368	193	13288	1.68383	1	0.8736	92.3176
GOTERM_MF_FAT	GO:0042802~identical protein binding	10	1.86916	0.40423	21853, 110175, 60440, 12609, 13163, 21354, 12977, 21355, 22040, 104174	368	290	13288	1.24513	1	0.987287	99.9387
Annotation Cluster 52	Enrichment Score: 0.783268704632004
Category	Term	Count	%	PValue	Genes	List Total	Pop Hits	Pop Total	Fold Enrichment	Bonferroni	Benjamini	FDR
GOTERM_BP_FAT	GO:0050766~positive regulation of phagocytosis	4	0.747664	0.0230226	14129, 16423, 257632, 19288	367	23	13588	6.43905	1	0.297865	32.5718
GOTERM_BP_FAT	GO:0050764~regulation of phagocytosis	4	0.747664	0.028746	14129, 16423, 257632, 19288	367	25	13588	5.92392	1	0.348156	38.9529
GOTERM_BP_FAT	GO:0032101~regulation of response to external stimulus	7	1.30841	0.0595842	15930, 21817, 14129, 16423, 257632, 21938, 21937	367	103	13588	2.51623	1	0.540338	64.6361
GOTERM_BP_FAT	GO:0045807~positive regulation of endocytosis	4	0.747664	0.0627475	14129, 16423, 257632, 19288	367	34	13588	4.35583	1	0.554332	66.5958
GOTERM_BP_FAT	GO:0051130~positive regulation of cellular component organization	7	1.30841	0.111717	14129, 18854, 16423, 257632, 19288, 21926, 12343	367	122	13588	2.12436	1	0.703796	86.527
GOTERM_BP_FAT	GO:0006909~phagocytosis	4	0.747664	0.144988	15898, 14129, 16423, 19288	367	49	13588	3.02241	1	0.764736	92.9378
GOTERM_BP_FAT	GO:0051050~positive regulation of transport	7	1.30841	0.146144	80885, 12362, 14129, 16423, 257632, 19288, 21926	367	132	13588	1.96342	1	0.765867	93.0976
GOTERM_BP_FAT	GO:0030100~regulation of endocytosis	4	0.747664	0.164355	14129, 16423, 257632, 19288	367	52	13588	2.84804	1	0.797998	95.2074
GOTERM_BP_FAT	GO:0060627~regulation of vesicle-mediated transport	4	0.747664	0.387852	14129, 16423, 257632, 19288	367	83	13588	1.78431	1	0.968421	99.9753
GOTERM_BP_FAT	GO:0010324~membrane invagination	6	1.1215	0.574431	11838, 15898, 11736, 14129, 16423, 19288	367	188	13588	1.18163	1	0.99406	99.9999
GOTERM_BP_FAT	GO:0006897~endocytosis	6	1.1215	0.574431	11838, 15898, 11736, 14129, 16423, 19288	367	188	13588	1.18163	1	0.99406	99.9999
GOTERM_BP_FAT	GO:0016044~membrane organization	8	1.49533	0.602164	11838, 15898, 11736, 24051, 14129, 16423, 19288, 231430	367	272	13588	1.08896	1	0.995567	100
GOTERM_BP_FAT	GO:0016192~vesicle-mediated transport	10	1.86916	0.885477	11838, 20912, 15898, 11736, 76983, 14129, 16423, 74732, 20224, 19288	367	466	13588	0.794518	1	0.999957	100
Annotation Cluster 53	Enrichment Score: 0.7823499992472106
Category	Term	Count	%	PValue	Genes	List Total	Pop Hits	Pop Total	Fold Enrichment	Bonferroni	Benjamini	FDR
GOTERM_BP_FAT	GO:0022612~gland morphogenesis	6	1.1215	0.0761184	20292, 21817, 18854, 12977, 21926, 16193	367	84	13588	2.64461	1	0.597246	73.8054
GOTERM_BP_FAT	GO:0048732~gland development	9	1.68224	0.159706	20292, 21817, 18854, 22436, 15277, 12977, 21926, 16193, 12343	367	197	13588	1.69148	1	0.791128	94.7357
GOTERM_BP_FAT	GO:0007435~salivary gland morphogenesis	3	0.560748	0.16388	21817, 21926, 16193	367	27	13588	4.11384	1	0.798626	95.1611
GOTERM_BP_FAT	GO:0007431~salivary gland development	3	0.560748	0.202911	21817, 21926, 16193	367	31	13588	3.58302	1	0.853716	97.845
GOTERM_BP_FAT	GO:0035272~exocrine system development	3	0.560748	0.303113	21817, 21926, 16193	367	41	13588	2.70911	1	0.935524	99.7781
Annotation Cluster 54	Enrichment Score: 0.7508178124841287
Category	Term	Count	%	PValue	Genes	List Total	Pop Hits	Pop Total	Fold Enrichment	Bonferroni	Benjamini	FDR
SP_PIR_KEYWORDS	macrophage	5	0.934579	0.000113185	12985, 16176, 12977, 21926, 16193	450	11	17854	18.0343	0.0363371	0.00369453	0.153128
GOTERM_BP_FAT	GO:0046627~negative regulation of insulin receptor signaling pathway	3	0.560748	0.0138916	12703, 12702, 16176	367	7	13588	15.8677	1	0.211115	21.0773
GOTERM_BP_FAT	GO:0046626~regulation of insulin receptor signaling pathway	3	0.560748	0.0282217	12703, 12702, 16176	367	10	13588	11.1074	1	0.345309	38.3929
SP_PIR_KEYWORDS	Signal transduction inhibitor	4	0.747664	0.0494011	12703, 50778, 12702, 19734	450	33	17854	4.80916	1	0.313754	49.6365
GOTERM_BP_FAT	GO:0009968~negative regulation of signal transduction	9	1.68224	0.0913917	12703, 50778, 12702, 18035, 16176, 19734, 13709, 257632, 108909	367	171	13588	1.94866	1	0.655566	80.2433
GOTERM_BP_FAT	GO:0048585~negative regulation of response to stimulus	5	0.934579	0.097793	12703, 12702, 16176, 108909, 21938	367	65	13588	2.84804	1	0.670162	82.4709
GOTERM_BP_FAT	GO:0051094~positive regulation of developmental process	10	1.86916	0.123104	192656, 15951, 12702, 16176, 80898, 18950, 381308, 12977, 21926, 16193	367	214	13588	1.73012	1	0.726335	89.1693
GOTERM_BP_FAT	GO:0010648~negative regulation of cell communication	9	1.68224	0.130098	12703, 50778, 12702, 18035, 16176, 19734, 13709, 257632, 108909	367	186	13588	1.79151	1	0.733543	90.5417
KEGG_PATHWAY	mmu04930:Type II diabetes mellitus	4	0.747664	0.170099	12703, 12702, 15277, 21926	168	49	5738	2.78814	1	0.596639	87.919
GOTERM_BP_FAT	GO:0031399~regulation of protein modification process	7	1.30841	0.285673	12703, 12702, 18854, 257632, 21926, 75841, 16193	367	165	13588	1.57074	1	0.926508	99.6628
GOTERM_BP_FAT	GO:0001932~regulation of protein amino acid phosphorylation	5	0.934579	0.411642	12703, 12702, 257632, 21926, 16193	367	121	13588	1.52994	1	0.973532	99.9873
GOTERM_BP_FAT	GO:0050730~regulation of peptidyl-tyrosine phosphorylation	3	0.560748	0.419919	12703, 257632, 16193	367	53	13588	2.09573	1	0.975627	99.99
GOTERM_BP_FAT	GO:0032270~positive regulation of cellular protein metabolic process	4	0.747664	0.507732	18854, 257632, 21926, 16193	367	100	13588	1.48098	1	0.989249	99.9994
GOTERM_BP_FAT	GO:0042325~regulation of phosphorylation	9	1.68224	0.509606	12703, 12702, 16176, 12977, 257632, 21926, 211770, 23882, 16193	367	290	13588	1.14904	1	0.989332	99.9994
GOTERM_BP_FAT	GO:0019220~regulation of phosphate metabolic process	9	1.68224	0.565731	12703, 12702, 16176, 12977, 257632, 21926, 211770, 23882, 16193	367	301	13588	1.10705	1	0.994071	99.9999
GOTERM_BP_FAT	GO:0051174~regulation of phosphorus metabolic process	9	1.68224	0.565731	12703, 12702, 16176, 12977, 257632, 21926, 211770, 23882, 16193	367	301	13588	1.10705	1	0.994071	99.9999
GOTERM_BP_FAT	GO:0051247~positive regulation of protein metabolic process	4	0.747664	0.566088	18854, 257632, 21926, 16193	367	109	13588	1.3587	1	0.993885	99.9999
GOTERM_BP_FAT	GO:0031401~positive regulation of protein modification process	3	0.560748	0.625302	18854, 257632, 16193	367	78	13588	1.42402	1	0.99657	100
GOTERM_BP_FAT	GO:0032268~regulation of cellular protein metabolic process	8	1.49533	0.632583	12703, 12702, 18854, 319765, 257632, 21926, 75841, 16193	367	280	13588	1.05784	1	0.996819	100
GOTERM_BP_FAT	GO:0051338~regulation of transferase activity	5	0.934579	0.787909	16176, 12977, 100535, 211770, 23882	367	199	13588	0.930264	1	0.999563	100
GOTERM_BP_FAT	GO:0045859~regulation of protein kinase activity	4	0.747664	0.881312	16176, 12977, 211770, 23882	367	186	13588	0.796226	1	0.999952	100
GOTERM_BP_FAT	GO:0043549~regulation of kinase activity	4	0.747664	0.89402	16176, 12977, 211770, 23882	367	192	13588	0.771344	1	0.999966	100
Annotation Cluster 55	Enrichment Score: 0.7445872199676484
Category	Term	Count	%	PValue	Genes	List Total	Pop Hits	Pop Total	Fold Enrichment	Bonferroni	Benjamini	FDR
GOTERM_BP_FAT	GO:0042771~DNA damage response, signal transduction by p53 class mediator resulting in induction of apoptosis	3	0.560748	0.0531839	12051, 15951, 18854	367	14	13588	7.93383	1	0.512	60.3354
GOTERM_BP_FAT	GO:0030330~DNA damage response, signal transduction by p53 class mediator	3	0.560748	0.0915915	12051, 15951, 18854	367	19	13588	5.84598	1	0.654076	80.3167
GOTERM_BP_FAT	GO:0008630~DNA damage response, signal transduction resulting in induction of apoptosis	3	0.560748	0.126476	12051, 15951, 18854	367	23	13588	4.82929	1	0.732588	89.853
GOTERM_BP_FAT	GO:0008629~induction of apoptosis by intracellular signals	3	0.560748	0.242836	12051, 15951, 18854	367	35	13588	3.17353	1	0.894451	99.0967
GOTERM_BP_FAT	GO:0042770~DNA damage response, signal transduction	3	0.560748	0.456701	12051, 15951, 18854	367	57	13588	1.94866	1	0.983115	99.9967
GOTERM_BP_FAT	GO:0006974~response to DNA damage stimulus	9	1.68224	0.498755	12051, 21853, 14087, 15951, 81702, 18854, 20656, 74157, 22040	367	287	13588	1.16105	1	0.988319	99.9992
Annotation Cluster 56	Enrichment Score: 0.7200324002608474
Category	Term	Count	%	PValue	Genes	List Total	Pop Hits	Pop Total	Fold Enrichment	Bonferroni	Benjamini	FDR
GOTERM_MF_FAT	GO:0001871~pattern binding	7	1.30841	0.143331	20306, 15200, 13003, 21930, 257632, 19288, 71884	368	128	13288	1.97469	1	0.838864	89.0271
GOTERM_MF_FAT	GO:0030247~polysaccharide binding	7	1.30841	0.143331	20306, 15200, 13003, 21930, 257632, 19288, 71884	368	128	13288	1.97469	1	0.838864	89.0271
GOTERM_MF_FAT	GO:0030246~carbohydrate binding	13	2.42991	0.165939	15200, 21930, 56048, 19288, 71884, 20306, 16859, 56619, 13003, 20343, 20339, 257632, 12515	368	317	13288	1.4808	1	0.869858	92.5111
GOTERM_MF_FAT	GO:0005539~glycosaminoglycan binding	5	0.934579	0.386582	20306, 15200, 13003, 21930, 257632	368	114	13288	1.58371	1	0.987122	99.907
Annotation Cluster 57	Enrichment Score: 0.6980389646624892
Category	Term	Count	%	PValue	Genes	List Total	Pop Hits	Pop Total	Fold Enrichment	Bonferroni	Benjamini	FDR
GOTERM_MF_FAT	GO:0019955~cytokine binding	9	1.68224	0.00294828	12765, 15976, 12984, 18414, 54199, 16164, 16068, 21938, 21937	368	88	13288	3.69293	0.75183	0.0587939	4.12975
GOTERM_MF_FAT	GO:0004896~cytokine receptor activity	5	0.934579	0.0649964	12765, 15976, 12984, 18414, 16164	368	55	13288	3.28261	1	0.617579	61.7082
UP_SEQ_FEATURE	short sequence motif:Box 1 motif	3	0.560748	0.143577	12984, 18414, 16164	430	25	16021	4.47098	1	0.986497	91.6395
UP_SEQ_FEATURE	short sequence motif:WSXWS motif	3	0.560748	0.201128	12984, 18414, 16164	430	31	16021	3.60563	1	0.996978	97.2553
INTERPRO	IPR008957:Fibronectin, type III-like fold	7	1.30841	0.384102	15976, 12984, 18414, 21817, 16164, 26362, 319448	476	187	17763	1.3969	1	0.989427	99.9334
UP_SEQ_FEATURE	domain:Fibronectin type-III 2	4	0.747664	0.62722	12984, 18414, 26362, 319448	430	120	16021	1.24194	1	1	100
UP_SEQ_FEATURE	domain:Fibronectin type-III 1	4	0.747664	0.632812	12984, 18414, 26362, 319448	430	121	16021	1.23167	1	1	100
INTERPRO	IPR003961:Fibronectin, type III	5	0.934579	0.755099	12984, 18414, 16164, 26362, 319448	476	191	17763	0.976891	1	0.999896	100
SMART	SM00060:FN3	5	0.934579	0.819386	12984, 18414, 16164, 26362, 319448	270	191	9131	0.885302	1	0.999492	100
Annotation Cluster 58	Enrichment Score: 0.68995741540146
Category	Term	Count	%	PValue	Genes	List Total	Pop Hits	Pop Total	Fold Enrichment	Bonferroni	Benjamini	FDR
GOTERM_BP_FAT	GO:0043066~negative regulation of apoptosis	10	1.86916	0.192282	12051, 12363, 18712, 15930, 20656, 74137, 18950, 20723, 12633, 21857	367	239	13588	1.54914	1	0.842095	97.3035
GOTERM_BP_FAT	GO:0043069~negative regulation of programmed cell death	10	1.86916	0.2088	12051, 12363, 18712, 15930, 20656, 74137, 18950, 20723, 12633, 21857	367	244	13588	1.5174	1	0.85998	98.0991
GOTERM_BP_FAT	GO:0060548~negative regulation of cell death	10	1.86916	0.21206	12051, 12363, 18712, 15930, 20656, 74137, 18950, 20723, 12633, 21857	367	245	13588	1.51121	1	0.863448	98.2274
Annotation Cluster 59	Enrichment Score: 0.6822331436837149
Category	Term	Count	%	PValue	Genes	List Total	Pop Hits	Pop Total	Fold Enrichment	Bonferroni	Benjamini	FDR
INTERPRO	IPR000436:Sushi/SCR/CCP	6	1.1215	0.0133966	217684, 14962, 13003, 20343, 20339, 12263	476	53	17763	4.22459	0.999925	0.211304	18.417
INTERPRO	IPR016060:Complement control module	6	1.1215	0.0144485	217684, 14962, 13003, 20343, 20339, 12263	476	54	17763	4.14636	0.999964	0.221122	19.72
SMART	SM00032:CCP	6	1.1215	0.0193954	217684, 14962, 13003, 20343, 20339, 12263	270	53	9131	3.82851	0.959728	0.274729	21.1399
SP_PIR_KEYWORDS	sushi	5	0.934579	0.02806	14962, 13003, 20343, 20339, 12263	450	46	17854	4.31256	0.999909	0.252364	31.9769
UP_SEQ_FEATURE	domain:Sushi 1	4	0.747664	0.0575396	14962, 20343, 20339, 12263	430	33	16021	4.51614	1	0.855785	61.2822
UP_SEQ_FEATURE	domain:Sushi 2	4	0.747664	0.0575396	14962, 20343, 20339, 12263	430	33	16021	4.51614	1	0.855785	61.2822
UP_SEQ_FEATURE	domain:Sushi 3	3	0.560748	0.134357	14962, 20339, 12263	430	24	16021	4.65727	1	0.983596	90.0759
GOTERM_MF_FAT	GO:0030246~carbohydrate binding	13	2.42991	0.165939	15200, 21930, 56048, 19288, 71884, 20306, 16859, 56619, 13003, 20343, 20339, 257632, 12515	368	317	13288	1.4808	1	0.869858	92.5111
UP_SEQ_FEATURE	domain:C-type lectin	5	0.934579	0.221289	56619, 13003, 20343, 20339, 12515	430	90	16021	2.0699	1	0.998192	98.1771
SP_PIR_KEYWORDS	Lectin	7	1.30841	0.244497	56619, 16859, 13003, 20343, 56048, 20339, 12515	450	167	17854	1.66305	1	0.772073	97.7535
INTERPRO	IPR018378:C-type lectin, conserved site	5	0.934579	0.303011	56619, 13003, 20343, 20339, 12515	476	104	17763	1.7941	1	0.973496	99.5695
GOTERM_MF_FAT	GO:0005529~sugar binding	7	1.30841	0.383816	56619, 16859, 13003, 20343, 56048, 20339, 12515	368	181	13288	1.39647	1	0.987663	99.9009
INTERPRO	IPR001304:C-type lectin	5	0.934579	0.388103	56619, 13003, 20343, 20339, 12515	476	118	17763	1.58124	1	0.988789	99.9397
INTERPRO	IPR016186:C-type lectin-like	5	0.934579	0.442254	56619, 13003, 20343, 20339, 12515	476	127	17763	1.46918	1	0.99413	99.9851
SMART	SM00034:CLECT	5	0.934579	0.460419	56619, 13003, 20343, 20339, 12515	270	118	9131	1.43299	1	0.976423	99.9436
UP_SEQ_FEATURE	domain:EGF-like	3	0.560748	0.547131	15200, 20343, 20339	430	68	16021	1.64374	1	0.999999	99.9997
INTERPRO	IPR006209:EGF	4	0.747664	0.669306	15200, 13003, 20343, 20339	476	128	17763	1.16616	1	0.999586	100
INTERPRO	IPR000742:EGF-like, type 3	4	0.747664	0.904296	15200, 13003, 20343, 20339	476	199	17763	0.750095	1	0.999999	100
INTERPRO	IPR006210:EGF-like	4	0.747664	0.911323	15200, 13003, 20343, 20339	476	203	17763	0.735315	1	1	100
SP_PIR_KEYWORDS	egf-like domain	4	0.747664	0.920553	15200, 13003, 20343, 20339	450	222	17854	0.714875	1	0.998528	100
SMART	SM00181:EGF	4	0.747664	0.941758	15200, 13003, 20343, 20339	270	203	9131	0.666375	1	0.999988	100
INTERPRO	IPR013032:EGF-like region, conserved site	5	0.934579	0.967945	15200, 13003, 20343, 20339, 21937	476	310	17763	0.601891	1	1	100
Annotation Cluster 60	Enrichment Score: 0.6725262562456803
Category	Term	Count	%	PValue	Genes	List Total	Pop Hits	Pop Total	Fold Enrichment	Bonferroni	Benjamini	FDR
SP_PIR_KEYWORDS	zinc	61	11.4019	0.0336686	219132, 66988, 219131, 11736, 381845, 81018, 80287, 70928, 217069, 213053, 244183, 75841, 268749, 21929, 17386, 27267, 22670, 94094, 74157, 209387, 380855, 17951, 27361, 76073, 243937, 107522, 230073, 71586, 20821, 60406, 243771, 71934, 14528, 80861, 16870, 78781, 11796, 11797, 20128, 69104, 24014, 56417, 231712, 11647, 327959, 230837, 106205, 18854, 98999, 21857, 72580, 75234, 214290, 76681, 544…	450	1886	17854	1.28325	0.999986	0.267352	37.1031
SP_PIR_KEYWORDS	metal-binding	82	15.3271	0.0428287	219132, 66988, 11736, 219131, 381845, 81018, 80287, 117167, 70928, 217069, 70640, 244183, 75841, 268749, 21929, 17386, 27267, 22670, 94094, 74157, 11982, 209387, 380855, 17951, 27361, 76073, 17750, 26410, 243937, 13058, 107522, 71586, 230073, 20821, 60406, 16329, 243771, 107569, 71934, 14528, 80861, 16870, 78781, 12642, 11796, 11797, 20128, 69104, 21817, 24014, 58185, 74137, 20656, 56417, 13063, …	450	2682	17854	1.21305	0.999999	0.288801	44.7123
SP_PIR_KEYWORDS	zinc-finger	41	7.66355	0.0436547	60406, 219132, 243771, 219131, 11736, 381845, 81018, 70928, 217069, 244183, 78781, 75841, 268749, 21929, 11796, 11797, 22670, 94094, 20128, 69104, 24014, 74157, 231712, 209387, 230837, 327959, 76073, 18854, 98999, 72580, 75234, 214290, 243937, 76681, 54483, 319236, 54153, 94088, 69097, 230738, 56289, 20821	450	1204	17854	1.35108	1	0.287833	45.3548
GOTERM_MF_FAT	GO:0008270~zinc ion binding	63	11.7757	0.308806	219132, 66988, 219131, 11736, 381845, 81018, 80287, 70928, 217069, 213053, 244183, 75841, 268749, 21929, 17386, 27267, 22670, 94094, 74157, 209387, 380855, 17951, 27361, 76073, 17750, 243937, 107522, 230073, 71586, 20821, 231991, 243771, 71934, 14528, 80861, 16870, 78781, 63872, 11796, 11797, 20128, 69104, 24014, 56417, 231712, 11647, 327959, 338467, 230837, 106205, 18854, 98999, 72580, 75234, 21…	368	2105	13288	1.08069	1	0.9755	99.4884
GOTERM_MF_FAT	GO:0046914~transition metal ion binding	77	14.3925	0.31832	219132, 66988, 219131, 11736, 381845, 81018, 80287, 117167, 70928, 217069, 70640, 213053, 68591, 244183, 75841, 268749, 21929, 17386, 27267, 22670, 94094, 74157, 209387, 380855, 66388, 17951, 27361, 76073, 17750, 243937, 13058, 107522, 71586, 230073, 20821, 231991, 243771, 71934, 14528, 80861, 16870, 78781, 12642, 63872, 11796, 11797, 20128, 69104, 24014, 58185, 20656, 56417, 13063, 231712, 11647…	368	2608	13288	1.06609	1	0.976904	99.5803
GOTERM_MF_FAT	GO:0043169~cation binding	99	18.5047	0.873476	66988, 11736, 381845, 81018, 16952, 117167, 244183, 268749, 27267, 17386, 22670, 94094, 74157, 12298, 66388, 76073, 71884, 13058, 243937, 71586, 20821, 231991, 12515, 107569, 71934, 80861, 16870, 78781, 63872, 24014, 21817, 58185, 20656, 56417, 231712, 73660, 11647, 338467, 327959, 230837, 15930, 18712, 18854, 11847, 75234, 76681, 54483, 319236, 54153, 94088, 69097, 13421, 545260, 219132, 219131,…	368	3885	13288	0.920144	1	0.999948	100
GOTERM_MF_FAT	GO:0046872~metal ion binding	98	18.3178	0.874946	66988, 11736, 381845, 81018, 16952, 117167, 244183, 268749, 27267, 17386, 22670, 94094, 74157, 12298, 66388, 76073, 13058, 243937, 71586, 20821, 231991, 12515, 107569, 71934, 80861, 16870, 78781, 63872, 24014, 21817, 58185, 20656, 56417, 231712, 73660, 11647, 338467, 327959, 230837, 15930, 18712, 18854, 11847, 75234, 76681, 54483, 319236, 54153, 94088, 69097, 545260, 13421, 219132, 219131, 80287,…	368	3850	13288	0.91913	1	0.999945	100
GOTERM_MF_FAT	GO:0043167~ion binding	100	18.6916	0.881082	66988, 11736, 381845, 81018, 16952, 117167, 244183, 268749, 27267, 17386, 22670, 94094, 74157, 12298, 66388, 76073, 71884, 13058, 243937, 71586, 20821, 231991, 12515, 107569, 71934, 80861, 16870, 78781, 29876, 63872, 24014, 21817, 58185, 20656, 56417, 231712, 73660, 11647, 338467, 327959, 230837, 15930, 18712, 18854, 11847, 75234, 76681, 54483, 319236, 54153, 94088, 69097, 13421, 545260, 219132, …	368	3934	13288	0.917862	1	0.999952	100
Annotation Cluster 61	Enrichment Score: 0.656447512235394
Category	Term	Count	%	PValue	Genes	List Total	Pop Hits	Pop Total	Fold Enrichment	Bonferroni	Benjamini	FDR
BIOCARTA	m_caspasePathway:Caspase Cascade in Apoptosis	5	0.934579	0.0228215	11796, 11797, 12363, 12362, 13063	64	21	1171	4.3564	0.880436	0.191351	22.2918
BIOCARTA	m_mitochondriaPathway:Role of Mitochondria in Apoptotic Signaling	3	0.560748	0.313365	11796, 11797, 13063	64	21	1171	2.61384	1	0.822605	98.3546
KEGG_PATHWAY	mmu05222:Small cell lung cancer	4	0.747664	0.452133	11796, 11797, 18035, 13063	168	85	5738	1.60728	1	0.87828	99.8909
KEGG_PATHWAY	mmu05200:Pathways in cancer	9	1.68224	0.732065	20846, 11796, 11797, 18035, 18854, 56289, 13063, 64654, 16193	168	323	5738	0.951681	1	0.979385	100
Annotation Cluster 62	Enrichment Score: 0.6433903449866558
Category	Term	Count	%	PValue	Genes	List Total	Pop Hits	Pop Total	Fold Enrichment	Bonferroni	Benjamini	FDR
GOTERM_BP_FAT	GO:0051046~regulation of secretion	8	1.49533	0.0521784	80885, 12362, 16176, 14526, 257632, 21926, 64654, 16193	367	125	13588	2.36957	1	0.507783	59.6166
GOTERM_BP_FAT	GO:0060341~regulation of cellular localization	8	1.49533	0.14462	80885, 12362, 16176, 14526, 257632, 21926, 64654, 16193	367	161	13588	1.83973	1	0.765607	92.8863
GOTERM_BP_FAT	GO:0051050~positive regulation of transport	7	1.30841	0.146144	80885, 12362, 14129, 16423, 257632, 19288, 21926	367	132	13588	1.96342	1	0.765867	93.0976
GOTERM_BP_FAT	GO:0050708~regulation of protein secretion	3	0.560748	0.193044	12362, 257632, 21926	367	30	13588	3.70245	1	0.841941	97.3463
GOTERM_BP_FAT	GO:0051222~positive regulation of protein transport	3	0.560748	0.252883	12362, 257632, 21926	367	36	13588	3.08538	1	0.903184	99.2794
GOTERM_BP_FAT	GO:0032880~regulation of protein localization	4	0.747664	0.438451	12362, 13206, 257632, 21926	367	90	13588	1.64553	1	0.979249	99.9943
GOTERM_BP_FAT	GO:0051223~regulation of protein transport	3	0.560748	0.52602	12362, 257632, 21926	367	65	13588	1.70882	1	0.990959	99.9997
GOTERM_BP_FAT	GO:0070201~regulation of establishment of protein localization	3	0.560748	0.573955	12362, 257632, 21926	367	71	13588	1.56442	1	0.994124	99.9999
Annotation Cluster 63	Enrichment Score: 0.6327824076332654
Category	Term	Count	%	PValue	Genes	List Total	Pop Hits	Pop Total	Fold Enrichment	Bonferroni	Benjamini	FDR
GOTERM_BP_FAT	GO:0050880~regulation of blood vessel size	4	0.747664	0.138709	67405, 20656, 14528, 12343	367	48	13588	3.08538	1	0.753825	92.0071
GOTERM_BP_FAT	GO:0035150~regulation of tube size	4	0.747664	0.138709	67405, 20656, 14528, 12343	367	48	13588	3.08538	1	0.753825	92.0071
GOTERM_BP_FAT	GO:0003018~vascular process in circulatory system	4	0.747664	0.151357	67405, 20656, 14528, 12343	367	50	13588	2.96196	1	0.775177	93.7771
GOTERM_BP_FAT	GO:0042311~vasodilation	3	0.560748	0.16388	20656, 14528, 12343	367	27	13588	4.11384	1	0.798626	95.1611
GOTERM_BP_FAT	GO:0008015~blood circulation	4	0.747664	0.578471	67405, 20656, 14528, 12343	367	111	13588	1.33422	1	0.99429	100
GOTERM_BP_FAT	GO:0003013~circulatory system process	4	0.747664	0.578471	67405, 20656, 14528, 12343	367	111	13588	1.33422	1	0.99429	100
Annotation Cluster 64	Enrichment Score: 0.6311559627548797
Category	Term	Count	%	PValue	Genes	List Total	Pop Hits	Pop Total	Fold Enrichment	Bonferroni	Benjamini	FDR
GOTERM_BP_FAT	GO:0044092~negative regulation of molecular function	8	1.49533	0.0660282	18035, 16176, 11847, 12633, 100535, 257632, 218699, 23882	367	132	13588	2.24391	1	0.568252	68.5201
GOTERM_BP_FAT	GO:0043086~negative regulation of catalytic activity	6	1.1215	0.136774	16176, 11847, 12633, 100535, 218699, 23882	367	101	13588	2.19948	1	0.750453	91.6978
GOTERM_BP_FAT	GO:0051348~negative regulation of transferase activity	3	0.560748	0.419919	16176, 100535, 23882	367	53	13588	2.09573	1	0.975627	99.99
GOTERM_BP_FAT	GO:0051338~regulation of transferase activity	5	0.934579	0.787909	16176, 12977, 100535, 211770, 23882	367	199	13588	0.930264	1	0.999563	100
Annotation Cluster 65	Enrichment Score: 0.6140456783175712
Category	Term	Count	%	PValue	Genes	List Total	Pop Hits	Pop Total	Fold Enrichment	Bonferroni	Benjamini	FDR
PIR_SUPERFAMILY	PIRSF005680:interferon-induced 56K protein	3	0.560748	0.00272054	15957, 15959, 15958	249	3	8136	32.6747	0.462663	0.0666867	3.42761
INTERPRO	IPR011990:Tetratricopeptide-like helical	7	1.30841	0.213808	15957, 106205, 667370, 15959, 15958, 67809, 231713	476	150	17763	1.74147	1	0.93199	97.3496
UP_SEQ_FEATURE	repeat:TPR 2	6	1.1215	0.26921	15957, 226517, 240263, 15959, 15958, 231713	430	130	16021	1.71961	1	0.999296	99.3407
UP_SEQ_FEATURE	repeat:TPR 1	6	1.1215	0.26921	15957, 226517, 240263, 15959, 15958, 231713	430	130	16021	1.71961	1	0.999296	99.3407
SP_PIR_KEYWORDS	tpr repeat	6	1.1215	0.281771	15957, 226517, 240263, 15959, 15958, 231713	450	141	17854	1.68832	1	0.805979	98.8676
INTERPRO	IPR013026:Tetratricopeptide region	5	0.934579	0.363776	15957, 667370, 15959, 15958, 231713	476	114	17763	1.63672	1	0.986459	99.8913
UP_SEQ_FEATURE	repeat:TPR 4	4	0.747664	0.376964	15957, 15959, 15958, 231713	430	82	16021	1.81747	1	0.999941	99.9487
INTERPRO	IPR001440:Tetratricopeptide TPR-1	4	0.747664	0.468722	15957, 667370, 15959, 15958	476	95	17763	1.57125	1	0.995617	99.9928
INTERPRO	IPR019734:Tetratricopeptide repeat	4	0.747664	0.579412	15957, 667370, 15959, 15958	476	112	17763	1.33276	1	0.998677	99.9998
UP_SEQ_FEATURE	repeat:TPR 3	4	0.747664	0.615863	15957, 15959, 15958, 231713	430	118	16021	1.26299	1	1	100
SMART	SM00028:TPR	4	0.747664	0.645978	15957, 667370, 15959, 15958	270	112	9131	1.2078	1	0.995886	99.9997
Annotation Cluster 66	Enrichment Score: 0.604901721056461
Category	Term	Count	%	PValue	Genes	List Total	Pop Hits	Pop Total	Fold Enrichment	Bonferroni	Benjamini	FDR
GOTERM_BP_FAT	GO:0010332~response to gamma radiation	3	0.560748	0.0754214	18854, 20656, 18950	367	17	13588	6.53374	1	0.596158	73.469
GOTERM_BP_FAT	GO:0010212~response to ionizing radiation	4	0.747664	0.138709	18854, 20656, 18950, 74157	367	48	13588	3.08538	1	0.753825	92.0071
GOTERM_BP_FAT	GO:0009314~response to radiation	5	0.934579	0.540301	73660, 18854, 20656, 18950, 74157	367	143	13588	1.29456	1	0.992143	99.9998
GOTERM_BP_FAT	GO:0009628~response to abiotic stimulus	7	1.30841	0.673219	17386, 73660, 18854, 20656, 18950, 74157, 21926	367	251	13588	1.03256	1	0.998125	100
Annotation Cluster 67	Enrichment Score: 0.6004561423824635
Category	Term	Count	%	PValue	Genes	List Total	Pop Hits	Pop Total	Fold Enrichment	Bonferroni	Benjamini	FDR
INTERPRO	IPR004088:K Homology, type 1	3	0.560748	0.200723	71701, 81702, 319765	476	31	17763	3.61134	1	0.924658	96.5998
INTERPRO	IPR018111:K Homology, type 1, subgroup	3	0.560748	0.220443	71701, 81702, 319765	476	33	17763	3.39248	1	0.935386	97.6678
INTERPRO	IPR004087:K Homology	3	0.560748	0.280218	71701, 81702, 319765	476	39	17763	2.87056	1	0.970021	99.3004
SMART	SM00322:KH	3	0.560748	0.319734	71701, 81702, 319765	270	39	9131	2.60142	1	0.943415	99.0644
Annotation Cluster 68	Enrichment Score: 0.5931053487027166
Category	Term	Count	%	PValue	Genes	List Total	Pop Hits	Pop Total	Fold Enrichment	Bonferroni	Benjamini	FDR
BIOCARTA	m_pmlPathway:Regulation of transcriptional activity by PML	5	0.934579	0.00664099	18854, 13163, 20684, 21926, 21938	64	15	1171	6.09896	0.458281	0.0838477	7.02073
GOTERM_CC_FAT	GO:0016605~PML body	4	0.747664	0.00849726	338467, 18854, 13163, 20684	284	19	12504	9.26909	0.849599	0.189817	10.3077
GOTERM_CC_FAT	GO:0016604~nuclear body	6	1.1215	0.219398	338467, 56706, 70928, 18854, 13163, 20684	284	142	12504	1.86035	1	0.936031	95.7469
GOTERM_CC_FAT	GO:0005654~nucleoplasm	13	2.42991	0.70934	11910, 60406, 11911, 15951, 338467, 18991, 12916, 18854, 70928, 17210, 56706, 13163, 20684	284	599	12504	0.955536	1	0.996703	100
GOTERM_CC_FAT	GO:0044451~nucleoplasm part	11	2.05607	0.730042	60406, 11910, 11911, 338467, 18991, 56706, 70928, 18854, 12916, 13163, 20684	284	513	12504	0.944074	1	0.996654	100
GOTERM_CC_FAT	GO:0031974~membrane-enclosed lumen	22	4.11215	0.897903	60406, 11910, 11911, 15951, 338467, 52793, 100121, 18991, 70928, 18854, 12916, 101706, 71701, 17210, 381308, 56706, 13163, 20656, 56417, 13063, 20684, 21355	284	1174	12504	0.825059	1	0.999635	100
GOTERM_CC_FAT	GO:0031981~nuclear lumen	16	2.99065	0.905483	60406, 11910, 11911, 15951, 338467, 18991, 70928, 12916, 101706, 18854, 17210, 381308, 56706, 13163, 56417, 20684	284	883	12504	0.797792	1	0.999642	100
GOTERM_CC_FAT	GO:0070013~intracellular organelle lumen	20	3.73832	0.937816	60406, 11910, 11911, 15951, 338467, 100121, 18991, 70928, 18854, 12916, 101706, 17210, 381308, 56706, 13163, 20656, 56417, 13063, 20684, 21355	284	1133	12504	0.777196	1	0.999731	100
GOTERM_CC_FAT	GO:0043233~organelle lumen	20	3.73832	0.939461	60406, 11910, 11911, 15951, 338467, 100121, 18991, 70928, 18854, 12916, 101706, 17210, 381308, 56706, 13163, 20656, 56417, 13063, 20684, 21355	284	1136	12504	0.775144	1	0.999723	100
Annotation Cluster 69	Enrichment Score: 0.581557558212107
Category	Term	Count	%	PValue	Genes	List Total	Pop Hits	Pop Total	Fold Enrichment	Bonferroni	Benjamini	FDR
INTERPRO	IPR001496:SOCS protein, C-terminal	3	0.560748	0.250278	12703, 142688, 12702	476	36	17763	3.10977	1	0.955836	98.7059
UP_SEQ_FEATURE	domain:SOCS box	3	0.560748	0.250764	12703, 142688, 12702	430	36	16021	3.10484	1	0.999063	99.0173
SMART	SM00253:SOCS	3	0.560748	0.286839	12703, 142688, 12702	270	36	9131	2.81821	1	0.928639	98.3413
Annotation Cluster 70	Enrichment Score: 0.5659706228705579
Category	Term	Count	%	PValue	Genes	List Total	Pop Hits	Pop Total	Fold Enrichment	Bonferroni	Benjamini	FDR
GOTERM_BP_FAT	GO:0055066~di-, tri-valent inorganic cation homeostasis	8	1.49533	0.0997868	66388, 76701, 16176, 21817, 20656, 17750, 12298, 20296	367	146	13588	2.02874	1	0.675688	83.115
GOTERM_BP_FAT	GO:0055080~cation homeostasis	9	1.68224	0.124507	66388, 76701, 16176, 21817, 56315, 20656, 17750, 12298, 20296	367	184	13588	1.81098	1	0.728634	89.4589
GOTERM_BP_FAT	GO:0006874~cellular calcium ion homeostasis	5	0.934579	0.230005	76701, 16176, 21817, 12298, 20296	367	91	13588	2.03431	1	0.881459	98.7996
GOTERM_BP_FAT	GO:0055074~calcium ion homeostasis	5	0.934579	0.253394	76701, 16176, 21817, 12298, 20296	367	95	13588	1.94866	1	0.902679	99.2877
GOTERM_BP_FAT	GO:0050801~ion homeostasis	11	2.05607	0.260231	66388, 76701, 16176, 21817, 18991, 56315, 20656, 17750, 12298, 20296, 64654	367	293	13588	1.39	1	0.908568	99.3904
GOTERM_BP_FAT	GO:0006873~cellular ion homeostasis	10	1.86916	0.26595	76701, 16176, 21817, 18991, 56315, 20656, 17750, 12298, 20296, 64654	367	261	13588	1.41856	1	0.912107	99.4654
GOTERM_BP_FAT	GO:0006875~cellular metal ion homeostasis	5	0.934579	0.283268	76701, 16176, 21817, 12298, 20296	367	100	13588	1.85123	1	0.925431	99.6431
GOTERM_BP_FAT	GO:0055082~cellular chemical homeostasis	10	1.86916	0.290868	76701, 16176, 21817, 18991, 56315, 20656, 17750, 12298, 20296, 64654	367	268	13588	1.38151	1	0.92973	99.702
GOTERM_BP_FAT	GO:0030005~cellular di-, tri-valent inorganic cation homeostasis	6	1.1215	0.293908	76701, 16176, 21817, 17750, 12298, 20296	367	134	13588	1.65781	1	0.930402	99.7229
GOTERM_BP_FAT	GO:0019725~cellular homeostasis	12	2.24299	0.31171	76701, 16176, 21817, 18991, 56315, 20656, 17750, 12298, 20296, 64654, 20364, 16193	367	343	13588	1.29532	1	0.93987	99.8201
GOTERM_BP_FAT	GO:0055065~metal ion homeostasis	5	0.934579	0.319745	76701, 16176, 21817, 12298, 20296	367	106	13588	1.74644	1	0.943575	99.8525
GOTERM_BP_FAT	GO:0030003~cellular cation homeostasis	6	1.1215	0.389874	76701, 16176, 21817, 17750, 12298, 20296	367	152	13588	1.46149	1	0.968714	99.9766
GOTERM_BP_FAT	GO:0042592~homeostatic process	17	3.17757	0.498539	18733, 66388, 76701, 18991, 56315, 17750, 20296, 21857, 64654, 20364, 16176, 21817, 22436, 20656, 12298, 12977, 16193	367	584	13588	1.07777	1	0.988478	99.9992
GOTERM_BP_FAT	GO:0048878~chemical homeostasis	11	2.05607	0.507188	66388, 76701, 16176, 21817, 18991, 56315, 20656, 17750, 12298, 20296, 64654	367	365	13588	1.11581	1	0.989352	99.9994
Annotation Cluster 71	Enrichment Score: 0.5501676042309593
Category	Term	Count	%	PValue	Genes	List Total	Pop Hits	Pop Total	Fold Enrichment	Bonferroni	Benjamini	FDR
COG_ONTOLOGY	DNA replication, recombination, and repair	7	1.30841	0.00246003	229003, 230073, 71586, 80861, 98999, 234311, 214290	42	71	2040	4.78873	0.0338951	0.0338951	1.65921
SP_PIR_KEYWORDS	helicase	5	0.934579	0.356791	230073, 71586, 13206, 80861, 17454	450	120	17854	1.65315	1	0.857727	99.7457
UP_SEQ_FEATURE	domain:Helicase C-terminal	4	0.747664	0.405999	230073, 71586, 13206, 80861	430	86	16021	1.73294	1	0.999967	99.9761
UP_SEQ_FEATURE	domain:Helicase ATP-binding	4	0.747664	0.427513	230073, 71586, 13206, 80861	430	89	16021	1.67452	1	0.999977	99.9868
GOTERM_MF_FAT	GO:0004386~helicase activity	5	0.934579	0.479114	230073, 71586, 13206, 80861, 17454	368	129	13288	1.39956	1	0.994581	99.991
INTERPRO	IPR014021:Helicase, superfamily 1 and 2, ATP-binding	4	0.747664	0.496008	230073, 71586, 13206, 80861	476	99	17763	1.50777	1	0.996794	99.9968
INTERPRO	IPR001650:DNA/RNA helicase, C-terminal	4	0.747664	0.502719	230073, 71586, 13206, 80861	476	100	17763	1.49269	1	0.99693	99.9974
INTERPRO	IPR014001:DEAD-like helicase, N-terminal	4	0.747664	0.522575	230073, 71586, 13206, 80861	476	103	17763	1.44921	1	0.997115	99.9986
SMART	SM00490:HELICc	4	0.747664	0.562143	230073, 71586, 13206, 80861	270	99	9131	1.3664	1	0.992071	99.9955
SMART	SM00487:DEXDc	4	0.747664	0.589179	230073, 71586, 13206, 80861	270	103	9131	1.31334	1	0.992274	99.9979
Annotation Cluster 72	Enrichment Score: 0.5425489201956183
Category	Term	Count	%	PValue	Genes	List Total	Pop Hits	Pop Total	Fold Enrichment	Bonferroni	Benjamini	FDR
GOTERM_BP_FAT	GO:0051130~positive regulation of cellular component organization	7	1.30841	0.111717	14129, 18854, 16423, 257632, 19288, 21926, 12343	367	122	13588	2.12436	1	0.703796	86.527
GOTERM_BP_FAT	GO:0048732~gland development	9	1.68224	0.159706	20292, 21817, 18854, 22436, 15277, 12977, 21926, 16193, 12343	367	197	13588	1.69148	1	0.791128	94.7357
GOTERM_BP_FAT	GO:0010638~positive regulation of organelle organization	3	0.560748	0.410525	18854, 21926, 12343	367	52	13588	2.13603	1	0.973565	99.9869
GOTERM_BP_FAT	GO:0033043~regulation of organelle organization	3	0.560748	0.92262	18854, 21926, 12343	367	154	13588	0.721257	1	0.999988	100
Annotation Cluster 73	Enrichment Score: 0.5208968232373243
Category	Term	Count	%	PValue	Genes	List Total	Pop Hits	Pop Total	Fold Enrichment	Bonferroni	Benjamini	FDR
UP_SEQ_FEATURE	domain:SH2	5	0.934579	0.221289	12703, 209488, 20846, 20847, 12702	430	90	16021	2.0699	1	0.998192	98.1771
SP_PIR_KEYWORDS	SH2 domain	5	0.934579	0.260456	12703, 209488, 20846, 20847, 12702	450	103	17854	1.926	1	0.785963	98.3174
INTERPRO	IPR000980:SH2 motif	5	0.934579	0.345502	12703, 209488, 20846, 20847, 12702	476	111	17763	1.68096	1	0.98505	99.8334
SMART	SM00252:SH2	5	0.934579	0.414256	12703, 209488, 20846, 20847, 12702	270	111	9131	1.52336	1	0.970066	99.8475
Annotation Cluster 74	Enrichment Score: 0.5149704436917157
Category	Term	Count	%	PValue	Genes	List Total	Pop Hits	Pop Total	Fold Enrichment	Bonferroni	Benjamini	FDR
GOTERM_BP_FAT	GO:0022612~gland morphogenesis	6	1.1215	0.0761184	20292, 21817, 18854, 12977, 21926, 16193	367	84	13588	2.64461	1	0.597246	73.8054
GOTERM_BP_FAT	GO:0030879~mammary gland development	6	1.1215	0.0823194	20292, 18854, 22436, 15277, 12977, 12343	367	86	13588	2.58311	1	0.62242	76.6265
GOTERM_BP_FAT	GO:0060444~branching involved in mammary gland duct morphogenesis	3	0.560748	0.0915915	20292, 18854, 12977	367	19	13588	5.84598	1	0.654076	80.3167
GOTERM_BP_FAT	GO:0001763~morphogenesis of a branching structure	7	1.30841	0.12157	21853, 12702, 20292, 21817, 18854, 12977, 16193	367	125	13588	2.07337	1	0.725615	88.8442
GOTERM_BP_FAT	GO:0060603~mammary gland duct morphogenesis	3	0.560748	0.154345	20292, 18854, 12977	367	26	13588	4.27206	1	0.780545	94.1376
GOTERM_BP_FAT	GO:0048732~gland development	9	1.68224	0.159706	20292, 21817, 18854, 22436, 15277, 12977, 21926, 16193, 12343	367	197	13588	1.69148	1	0.791128	94.7357
GOTERM_BP_FAT	GO:0007595~lactation	3	0.560748	0.202911	22436, 15277, 12343	367	31	13588	3.58302	1	0.853716	97.845
GOTERM_BP_FAT	GO:0060443~mammary gland morphogenesis	3	0.560748	0.222802	20292, 18854, 12977	367	33	13588	3.36587	1	0.875789	98.5948
GOTERM_BP_FAT	GO:0048754~branching morphogenesis of a tube	4	0.747664	0.459661	21853, 20292, 18854, 12977	367	93	13588	1.59245	1	0.983463	99.997
GOTERM_BP_FAT	GO:0060562~epithelial tube morphogenesis	4	0.747664	0.578471	21853, 20292, 18854, 12977	367	111	13588	1.33422	1	0.99429	100
GOTERM_BP_FAT	GO:0035239~tube morphogenesis	5	0.934579	0.680481	21853, 20292, 21817, 18854, 12977	367	171	13588	1.08259	1	0.998313	100
GOTERM_BP_FAT	GO:0002009~morphogenesis of an epithelium	5	0.934579	0.689258	21853, 20292, 18854, 56847, 12977	367	173	13588	1.07007	1	0.998432	100
GOTERM_BP_FAT	GO:0035295~tube development	6	1.1215	0.843196	21853, 20292, 21817, 18854, 12977, 12343	367	264	13588	0.841466	1	0.999865	100
GOTERM_BP_FAT	GO:0060429~epithelium development	6	1.1215	0.858829	21853, 20292, 18991, 18854, 56847, 12977	367	271	13588	0.819731	1	0.999908	100
GOTERM_BP_FAT	GO:0048729~tissue morphogenesis	5	0.934579	0.887328	21853, 20292, 18854, 56847, 12977	367	238	13588	0.777826	1	0.999959	100
GOTERM_BP_FAT	GO:0043085~positive regulation of catalytic activity	5	0.934579	0.924536	21817, 18854, 12977, 13063, 23882	367	261	13588	0.709282	1	0.999989	100
Annotation Cluster 75	Enrichment Score: 0.509733785484259
Category	Term	Count	%	PValue	Genes	List Total	Pop Hits	Pop Total	Fold Enrichment	Bonferroni	Benjamini	FDR
GOTERM_MF_FAT	GO:0004518~nuclease activity	8	1.49533	0.134612	229003, 24014, 71701, 230738, 13421, 257632, 57444, 22040	368	154	13288	1.87578	1	0.826183	87.3194
SP_PIR_KEYWORDS	nuclease	5	0.934579	0.254926	24014, 230738, 13421, 57444, 22040	450	102	17854	1.94488	1	0.782903	98.1389
SP_PIR_KEYWORDS	Endonuclease	3	0.560748	0.489124	24014, 230738, 13421	450	65	17854	1.83118	1	0.931322	99.9888
GOTERM_MF_FAT	GO:0004519~endonuclease activity	4	0.747664	0.544689	24014, 230738, 13421, 257632	368	103	13288	1.40228	1	0.997495	99.9987
Annotation Cluster 76	Enrichment Score: 0.4958641834248755
Category	Term	Count	%	PValue	Genes	List Total	Pop Hits	Pop Total	Fold Enrichment	Bonferroni	Benjamini	FDR
GOTERM_MF_FAT	GO:0016502~nucleotide receptor activity	3	0.560748	0.180386	80885, 71223, 140795	368	28	13288	3.86879	1	0.887356	94.1653
GOTERM_MF_FAT	GO:0001614~purinergic nucleotide receptor activity	3	0.560748	0.180386	80885, 71223, 140795	368	28	13288	3.86879	1	0.887356	94.1653
PIR_SUPERFAMILY	PIRSF800006:rhodopsin-like G protein-coupled receptors	9	1.68224	1	18356, 235712, 12765, 353346, 80885, 71223, 14608, 140795, 54199	249	1200	8136	0.24506	1	1	100
Annotation Cluster 77	Enrichment Score: 0.4715803633389156
Category	Term	Count	%	PValue	Genes	List Total	Pop Hits	Pop Total	Fold Enrichment	Bonferroni	Benjamini	FDR
GOTERM_CC_FAT	GO:0031982~vesicle	16	2.99065	0.197639	53378, 11838, 67405, 15944, 15114, 56315, 66141, 21926, 319448, 12343, 29876, 107522, 16176, 16181, 257632, 24088	284	519	12504	1.35732	1	0.943612	93.9617
GOTERM_CC_FAT	GO:0030141~secretory granule	5	0.934579	0.273195	67405, 11838, 16176, 21926, 319448	284	117	12504	1.88155	1	0.960044	98.2886
GOTERM_CC_FAT	GO:0031410~cytoplasmic vesicle	14	2.61682	0.366531	53378, 67405, 11838, 15944, 15114, 56315, 66141, 21926, 319448, 12343, 29876, 107522, 16176, 24088	284	508	12504	1.21337	1	0.985346	99.7032
GOTERM_CC_FAT	GO:0016023~cytoplasmic membrane-bounded vesicle	11	2.05607	0.463689	53378, 67405, 11838, 15114, 15944, 107522, 16176, 66141, 21926, 319448, 12343	284	414	12504	1.16983	1	0.991515	99.9645
GOTERM_CC_FAT	GO:0031988~membrane-bounded vesicle	11	2.05607	0.477986	53378, 67405, 11838, 15114, 15944, 107522, 16176, 66141, 21926, 319448, 12343	284	420	12504	1.15312	1	0.991856	99.9748
Annotation Cluster 78	Enrichment Score: 0.47017235909641575
Category	Term	Count	%	PValue	Genes	List Total	Pop Hits	Pop Total	Fold Enrichment	Bonferroni	Benjamini	FDR
GOTERM_BP_FAT	GO:0043434~response to peptide hormone stimulus	5	0.934579	0.253394	20912, 19255, 238393, 20715, 12343	367	95	13588	1.94866	1	0.902679	99.2877
GOTERM_BP_FAT	GO:0009725~response to hormone stimulus	7	1.30841	0.285673	20912, 17386, 14608, 19255, 238393, 20715, 12343	367	165	13588	1.57074	1	0.926508	99.6628
GOTERM_BP_FAT	GO:0009719~response to endogenous stimulus	7	1.30841	0.376138	20912, 17386, 14608, 19255, 238393, 20715, 12343	367	184	13588	1.40854	1	0.964874	99.9659
GOTERM_BP_FAT	GO:0048545~response to steroid hormone stimulus	3	0.560748	0.48339	17386, 14608, 12343	367	60	13588	1.85123	1	0.986687	99.9986
Annotation Cluster 79	Enrichment Score: 0.4692460685159666
Category	Term	Count	%	PValue	Genes	List Total	Pop Hits	Pop Total	Fold Enrichment	Bonferroni	Benjamini	FDR
GOTERM_BP_FAT	GO:0031328~positive regulation of cellular biosynthetic process	21	3.92523	0.108249	11911, 142980, 56480, 18991, 21926, 19288, 64654, 21937, 215418, 12051, 17874, 16176, 16362, 12609, 20656, 16323, 13709, 24088, 257632, 231991, 16193	367	552	13588	1.40854	1	0.69815	85.6088
GOTERM_BP_FAT	GO:0009891~positive regulation of biosynthetic process	21	3.92523	0.117657	11911, 142980, 56480, 18991, 21926, 19288, 64654, 21937, 215418, 12051, 17874, 16176, 16362, 12609, 20656, 16323, 13709, 24088, 257632, 231991, 16193	367	557	13588	1.3959	1	0.717287	87.9729
GOTERM_BP_FAT	GO:0051173~positive regulation of nitrogen compound metabolic process	19	3.5514	0.179136	11911, 18991, 18950, 21926, 19288, 64654, 21937, 215418, 12051, 17874, 16362, 12609, 20656, 74157, 16323, 13709, 24088, 231991, 16193	367	526	13588	1.33739	1	0.821521	96.4566
GOTERM_BP_FAT	GO:0010604~positive regulation of macromolecule metabolic process	21	3.92523	0.262029	11911, 142980, 56480, 18991, 18854, 18950, 21926, 64654, 21937, 215418, 12051, 17874, 16176, 16362, 12609, 74157, 16323, 13709, 257632, 231991, 16193	367	633	13588	1.2283	1	0.909332	99.415
GOTERM_BP_FAT	GO:0045893~positive regulation of transcription, DNA-dependent	14	2.61682	0.326903	11911, 18991, 21926, 64654, 21937, 215418, 12051, 17874, 16362, 12609, 16323, 13709, 231991, 16193	367	416	13588	1.24602	1	0.946535	99.8767
GOTERM_BP_FAT	GO:0051254~positive regulation of RNA metabolic process	14	2.61682	0.340293	11911, 18991, 21926, 64654, 21937, 215418, 12051, 17874, 16362, 12609, 16323, 13709, 231991, 16193	367	419	13588	1.2371	1	0.952106	99.9122
GOTERM_BP_FAT	GO:0010557~positive regulation of macromolecule biosynthetic process	17	3.17757	0.356084	11911, 142980, 56480, 18991, 21926, 64654, 21937, 215418, 12051, 17874, 16362, 16176, 12609, 16323, 13709, 231991, 16193	367	530	13588	1.18758	1	0.958243	99.9417
GOTERM_BP_FAT	GO:0045944~positive regulation of transcription from RNA polymerase II promoter	12	2.24299	0.361654	215418, 12051, 17874, 11911, 16362, 18991, 12609, 16323, 13709, 21926, 21937, 16193	367	358	13588	1.24105	1	0.960254	99.9497
GOTERM_BP_FAT	GO:0045935~positive regulation of nucleobase, nucleoside, nucleotide and nucleic acid metabolic process	16	2.99065	0.4079	11911, 18991, 18950, 21926, 64654, 21937, 215418, 12051, 17874, 16362, 12609, 16323, 74157, 13709, 231991, 16193	367	510	13588	1.16155	1	0.973513	99.9859
GOTERM_BP_FAT	GO:0006357~regulation of transcription from RNA polymerase II promoter	18	3.36449	0.494019	60406, 21853, 11911, 15951, 18991, 381308, 21926, 21937, 215418, 12051, 17874, 15976, 16362, 12609, 20656, 16323, 13709, 16193	367	616	13588	1.08189	1	0.987988	99.999
GOTERM_BP_FAT	GO:0045941~positive regulation of transcription	14	2.61682	0.518862	11911, 18991, 21926, 64654, 21937, 215418, 12051, 17874, 16362, 12609, 16323, 13709, 231991, 16193	367	475	13588	1.09125	1	0.990227	99.9996
GOTERM_BP_FAT	GO:0010628~positive regulation of gene expression	14	2.61682	0.556654	11911, 18991, 21926, 64654, 21937, 215418, 12051, 17874, 16362, 12609, 16323, 13709, 231991, 16193	367	488	13588	1.06218	1	0.993617	99.9999
GOTERM_BP_FAT	GO:0051252~regulation of RNA metabolic process	38	7.1028	0.723781	60406, 11910, 11911, 18991, 16391, 12916, 16870, 14008, 64654, 21938, 21937, 17135, 12051, 15976, 16362, 16363, 20656, 13163, 12609, 16323, 19698, 54123, 74481, 21853, 380855, 15951, 14284, 98999, 381308, 21926, 215418, 17874, 20846, 20847, 14011, 13709, 231991, 16193	367	1488	13588	0.945519	1	0.998917	100
GOTERM_BP_FAT	GO:0006355~regulation of transcription, DNA-dependent	37	6.91589	0.747002	60406, 11910, 11911, 18991, 16391, 12916, 16870, 14008, 64654, 21937, 17135, 12051, 15976, 16362, 16363, 20656, 13163, 12609, 16323, 19698, 54123, 74481, 21853, 380855, 15951, 14284, 98999, 381308, 21926, 215418, 17874, 20846, 20847, 14011, 13709, 231991, 16193	367	1465	13588	0.93509	1	0.999175	100
Annotation Cluster 80	Enrichment Score: 0.45659888642144636
Category	Term	Count	%	PValue	Genes	List Total	Pop Hits	Pop Total	Fold Enrichment	Bonferroni	Benjamini	FDR
UP_SEQ_FEATURE	lipid moiety-binding region:S-geranylgeranyl cysteine	6	1.1215	0.111426	14469, 72065, 19332, 11853, 229898, 223881	430	95	16021	2.35315	1	0.96838	84.9166
SP_PIR_KEYWORDS	prenylation	7	1.30841	0.159118	14469, 72065, 19332, 14468, 11853, 229898, 223881	450	145	17854	1.91537	1	0.643125	90.4275
GOTERM_CC_FAT	GO:0009898~internal side of plasma membrane	10	1.86916	0.204955	268749, 14469, 72065, 69028, 14468, 11853, 229898, 223881, 58185, 56722	284	287	12504	1.53408	1	0.931427	94.6272
SP_PIR_KEYWORDS	methylation	8	1.49533	0.324622	14469, 72065, 11853, 229898, 223881, 15077, 319189, 23881	450	221	17854	1.43622	1	0.831787	99.5076
UP_SEQ_FEATURE	short sequence motif:Effector region	4	0.747664	0.448746	72065, 19332, 11853, 223881	430	92	16021	1.61992	1	0.999987	99.9928
GOTERM_BP_FAT	GO:0007264~small GTPase mediated signal transduction	8	1.49533	0.532444	53378, 320292, 72065, 19332, 11853, 223881, 56289, 23881	367	258	13588	1.14805	1	0.99156	99.9997
INTERPRO	IPR013753:Ras	4	0.747664	0.631799	72065, 19332, 11853, 223881	476	121	17763	1.23363	1	0.999391	100
INTERPRO	IPR005225:Small GTP-binding protein	5	0.934579	0.64243	72065, 19332, 11853, 223881, 20224	476	164	17763	1.13772	1	0.99947	100
INTERPRO	IPR001806:Ras GTPase	4	0.747664	0.679495	72065, 19332, 11853, 223881	476	130	17763	1.14822	1	0.999612	100
Annotation Cluster 81	Enrichment Score: 0.4355456975332082
Category	Term	Count	%	PValue	Genes	List Total	Pop Hits	Pop Total	Fold Enrichment	Bonferroni	Benjamini	FDR
GOTERM_BP_FAT	GO:0046546~development of primary male sexual characteristics	4	0.747664	0.170975	320558, 14087, 12841, 319448	367	53	13588	2.7943	1	0.810212	95.8109
GOTERM_BP_FAT	GO:0046661~male sex differentiation	4	0.747664	0.198165	320558, 14087, 12841, 319448	367	57	13588	2.59821	1	0.848964	97.6173
GOTERM_BP_FAT	GO:0008584~male gonad development	3	0.560748	0.283052	14087, 12841, 319448	367	39	13588	2.84804	1	0.92612	99.6413
GOTERM_BP_FAT	GO:0045137~development of primary sexual characteristics	5	0.934579	0.307531	320558, 14087, 12841, 100535, 319448	367	104	13588	1.78003	1	0.937817	99.8007
GOTERM_BP_FAT	GO:0003006~reproductive developmental process	9	1.68224	0.408695	320558, 380855, 14087, 12841, 100121, 19118, 12977, 100535, 319448	367	264	13588	1.2622	1	0.973379	99.9862
GOTERM_BP_FAT	GO:0008585~female gonad development	3	0.560748	0.419919	14087, 12841, 100535	367	53	13588	2.09573	1	0.975627	99.99
GOTERM_BP_FAT	GO:0008406~gonad development	4	0.747664	0.424138	14087, 12841, 100535, 319448	367	88	13588	1.68293	1	0.976468	99.9912
GOTERM_BP_FAT	GO:0046545~development of primary female sexual characteristics	3	0.560748	0.456701	14087, 12841, 100535	367	57	13588	1.94866	1	0.983115	99.9967
GOTERM_BP_FAT	GO:0007548~sex differentiation	5	0.934579	0.465691	320558, 14087, 12841, 100535, 319448	367	130	13588	1.42402	1	0.984409	99.9975
GOTERM_BP_FAT	GO:0046660~female sex differentiation	3	0.560748	0.517685	14087, 12841, 100535	367	64	13588	1.73552	1	0.99024	99.9996
GOTERM_BP_FAT	GO:0048608~reproductive structure development	4	0.747664	0.684564	14087, 12841, 100535, 319448	367	130	13588	1.13922	1	0.998364	100
Annotation Cluster 82	Enrichment Score: 0.4160890035587867
Category	Term	Count	%	PValue	Genes	List Total	Pop Hits	Pop Total	Fold Enrichment	Bonferroni	Benjamini	FDR
INTERPRO	IPR000626:Ubiquitin	3	0.560748	0.359153	100038882, 231655, 23962	476	47	17763	2.38195	1	0.986311	99.8788
INTERPRO	IPR019955:Ubiquitin supergroup	3	0.560748	0.387998	100038882, 231655, 23962	476	50	17763	2.23903	1	0.989416	99.9395
SMART	SM00213:UBQ	3	0.560748	0.405158	100038882, 231655, 23962	270	47	9131	2.15863	1	0.971265	99.8162
Annotation Cluster 83	Enrichment Score: 0.3958569999861053
Category	Term	Count	%	PValue	Genes	List Total	Pop Hits	Pop Total	Fold Enrichment	Bonferroni	Benjamini	FDR
GOTERM_BP_FAT	GO:0043281~regulation of caspase activity	3	0.560748	0.391518	18854, 12633, 13063	367	50	13588	2.22147	1	0.96887	99.9776
GOTERM_BP_FAT	GO:0052548~regulation of endopeptidase activity	3	0.560748	0.391518	18854, 12633, 13063	367	50	13588	2.22147	1	0.96887	99.9776
GOTERM_BP_FAT	GO:0052547~regulation of peptidase activity	3	0.560748	0.401057	18854, 12633, 13063	367	51	13588	2.17791	1	0.971722	99.9829
GOTERM_BP_FAT	GO:0051336~regulation of hydrolase activity	7	1.30841	0.424485	230837, 21817, 18854, 12633, 13063, 218699, 233204	367	196	13588	1.3223	1	0.976221	99.9913
Annotation Cluster 84	Enrichment Score: 0.384811485631815
Category	Term	Count	%	PValue	Genes	List Total	Pop Hits	Pop Total	Fold Enrichment	Bonferroni	Benjamini	FDR
GOTERM_BP_FAT	GO:0009310~amine catabolic process	5	0.934579	0.097793	15930, 13371, 228608, 107585, 104174	367	65	13588	2.84804	1	0.670162	82.4709
SP_PIR_KEYWORDS	oxidoreductase	13	2.42991	0.778673	15930, 27361, 228608, 117167, 56847, 13058, 12642, 17768, 13371, 22436, 20656, 104174, 107585	450	572	17854	0.901717	1	0.990037	100
GOTERM_BP_FAT	GO:0055114~oxidation reduction	14	2.61682	0.920243	15930, 27361, 228608, 117167, 56847, 12642, 13058, 17768, 13371, 22436, 20656, 13063, 104174, 107585	367	672	13588	0.771344	1	0.999987	100
Annotation Cluster 85	Enrichment Score: 0.35647690101335716
Category	Term	Count	%	PValue	Genes	List Total	Pop Hits	Pop Total	Fold Enrichment	Bonferroni	Benjamini	FDR
UP_SEQ_FEATURE	repeat:7	4	0.747664	0.266891	15951, 72075, 81910, 381308	430	67	16021	2.22437	1	0.99935	99.3064
UP_SEQ_FEATURE	repeat:6	4	0.747664	0.296143	15951, 72075, 81910, 381308	430	71	16021	2.09905	1	0.999652	99.6386
UP_SEQ_FEATURE	repeat:5	4	0.747664	0.391525	15951, 72075, 81910, 381308	430	84	16021	1.7742	1	0.999956	99.9649
UP_SEQ_FEATURE	repeat:4	4	0.747664	0.510352	15951, 72075, 81910, 381308	430	101	16021	1.47557	1	0.999997	99.9989
UP_SEQ_FEATURE	repeat:1	5	0.934579	0.562726	21929, 15951, 72075, 81910, 381308	430	148	16021	1.25872	1	0.999999	99.9998
UP_SEQ_FEATURE	repeat:2	5	0.934579	0.578641	21929, 15951, 72075, 81910, 381308	430	151	16021	1.23371	1	0.999999	99.9999
UP_SEQ_FEATURE	repeat:3	4	0.747664	0.621571	15951, 72075, 81910, 381308	430	119	16021	1.25237	1	1	100
Annotation Cluster 86	Enrichment Score: 0.3503387453670422
Category	Term	Count	%	PValue	Genes	List Total	Pop Hits	Pop Total	Fold Enrichment	Bonferroni	Benjamini	FDR
GOTERM_MF_FAT	GO:0004857~enzyme inhibitor activity	10	1.86916	0.229999	14038, 12703, 16952, 238393, 20723, 100535, 211770, 21857, 20715, 76770	368	243	13288	1.48595	1	0.939416	97.6085
INTERPRO	IPR000215:Protease inhibitor I4, serpin	4	0.747664	0.280808	238393, 20723, 22375, 20715	476	69	17763	2.16332	1	0.968681	99.309
SMART	SM00093:SERPIN	4	0.747664	0.332302	238393, 20723, 22375, 20715	270	69	9131	1.96049	1	0.943872	99.2537
PIR_SUPERFAMILY	PIRSF001630:serpin	3	0.560748	0.483757	238393, 20723, 20715	249	53	8136	1.84951	1	0.999957	99.9789
SP_PIR_KEYWORDS	protease inhibitor	4	0.747664	0.519235	14038, 238393, 20715, 76770	450	109	17854	1.45598	1	0.940245	99.9951
GOTERM_MF_FAT	GO:0030414~peptidase inhibitor activity	6	1.1215	0.537964	14038, 238393, 20723, 21857, 20715, 76770	368	176	13288	1.23098	1	0.997457	99.9984
GOTERM_MF_FAT	GO:0004866~endopeptidase inhibitor activity	5	0.934579	0.653607	238393, 20723, 21857, 20715, 76770	368	161	13288	1.12139	1	0.999214	100
GOTERM_MF_FAT	GO:0004867~serine-type endopeptidase inhibitor activity	3	0.560748	0.830922	238393, 20723, 20715	368	115	13288	0.941966	1	0.99989	100
Annotation Cluster 87	Enrichment Score: 0.318454262383862
Category	Term	Count	%	PValue	Genes	List Total	Pop Hits	Pop Total	Fold Enrichment	Bonferroni	Benjamini	FDR
GOTERM_BP_FAT	GO:0016485~protein processing	4	0.747664	0.438451	14962, 107522, 12362, 12263	367	90	13588	1.64553	1	0.979249	99.9943
GOTERM_BP_FAT	GO:0051604~protein maturation	4	0.747664	0.480522	14962, 107522, 12362, 12263	367	96	13588	1.54269	1	0.986852	99.9985
GOTERM_BP_FAT	GO:0051605~protein maturation by peptide bond cleavage	3	0.560748	0.52602	14962, 107522, 12263	367	65	13588	1.70882	1	0.990959	99.9997
Annotation Cluster 88	Enrichment Score: 0.3125306263412064
Category	Term	Count	%	PValue	Genes	List Total	Pop Hits	Pop Total	Fold Enrichment	Bonferroni	Benjamini	FDR
INTERPRO	IPR015421:Pyridoxal phosphate-dependent transferase, major region, subdomain 1	3	0.560748	0.300136	68591, 20773, 104174	476	41	17763	2.73053	1	0.973777	99.5419
GOTERM_MF_FAT	GO:0030170~pyridoxal phosphate binding	3	0.560748	0.441928	68591, 20773, 104174	368	54	13288	2.00604	1	0.992012	99.9759
GOTERM_MF_FAT	GO:0070279~vitamin B6 binding	3	0.560748	0.441928	68591, 20773, 104174	368	54	13288	2.00604	1	0.992012	99.9759
SP_PIR_KEYWORDS	pyridoxal phosphate	3	0.560748	0.447587	68591, 20773, 104174	450	60	17854	1.98378	1	0.916921	99.9676
GOTERM_MF_FAT	GO:0048037~cofactor binding	7	1.30841	0.596649	117167, 22436, 56847, 68591, 20773, 13058, 104174	368	226	13288	1.11841	1	0.99863	99.9998
GOTERM_MF_FAT	GO:0019842~vitamin binding	3	0.560748	0.851526	68591, 20773, 104174	368	121	13288	0.895257	1	0.999915	100
Annotation Cluster 89	Enrichment Score: 0.27457716787249686
Category	Term	Count	%	PValue	Genes	List Total	Pop Hits	Pop Total	Fold Enrichment	Bonferroni	Benjamini	FDR
GOTERM_CC_FAT	GO:0005773~vacuole	6	1.1215	0.485589	12492, 15944, 13040, 56722, 71884, 65221	284	204	12504	1.29495	1	0.991437	99.9791
SP_PIR_KEYWORDS	lysosome	5	0.934579	0.49151	12492, 13040, 56722, 71884, 65221	450	144	17854	1.37762	1	0.930365	99.9894
GOTERM_CC_FAT	GO:0005764~lysosome	5	0.934579	0.575805	12492, 13040, 56722, 71884, 65221	284	178	12504	1.23675	1	0.994174	99.9982
GOTERM_CC_FAT	GO:0000323~lytic vacuole	5	0.934579	0.58025	12492, 13040, 56722, 71884, 65221	284	179	12504	1.22984	1	0.993727	99.9984
Annotation Cluster 90	Enrichment Score: 0.2613518392856803
Category	Term	Count	%	PValue	Genes	List Total	Pop Hits	Pop Total	Fold Enrichment	Bonferroni	Benjamini	FDR
SP_PIR_KEYWORDS	activator	20	3.73832	0.0378538	211329, 219132, 11911, 15951, 219131, 16391, 12916, 18854, 381308, 215418, 12051, 20846, 20847, 80859, 16362, 16363, 12609, 19698, 13709, 54123, 231991	450	484	17854	1.63949	0.999997	0.276426	40.6926
GOTERM_MF_FAT	GO:0003700~transcription factor activity	23	4.29907	0.475154	11910, 11911, 16391, 18991, 12916, 14284, 98999, 16870, 14008, 17135, 215418, 12051, 20846, 20847, 14011, 16362, 16363, 12609, 19698, 13709, 54123, 231991, 74481	368	776	13288	1.07023	1	0.994732	99.99
SP_PIR_KEYWORDS	dna-binding	37	6.91589	0.478709	60406, 11910, 214855, 11911, 18991, 16391, 12916, 16870, 14008, 17135, 320558, 21929, 109032, 17119, 20128, 16362, 16363, 12609, 56417, 54123, 74481, 58203, 15077, 18854, 14284, 210106, 243937, 215418, 20846, 14011, 20847, 20821, 19118, 319189, 20684, 13709, 231991	450	1404	17854	1.04558	1	0.930247	99.9852
SP_PIR_KEYWORDS	transcription regulation	39	7.28972	0.584415	60406, 219132, 11910, 214855, 211329, 11911, 219131, 18991, 16391, 12916, 16870, 17135, 12051, 109032, 17119, 20128, 80859, 16362, 16363, 13163, 12609, 56417, 19698, 54123, 21853, 15951, 76073, 18854, 226695, 381308, 243937, 215418, 20846, 14011, 20847, 56706, 56722, 547253, 13709, 231991	450	1546	17854	1.00087	1	0.958841	99.9993
GOTERM_BP_FAT	GO:0045449~regulation of transcription	58	10.8411	0.686996	11910, 219132, 11911, 219131, 12916, 21937, 17135, 12051, 109032, 15976, 19698, 192656, 380855, 15951, 142980, 76073, 14284, 21926, 243937, 14011, 56706, 547253, 257632, 24088, 13709, 231991, 211329, 60406, 214855, 16391, 18991, 16870, 14008, 64654, 20128, 18035, 80859, 17119, 16362, 16363, 20656, 13163, 12609, 56417, 16323, 54123, 74481, 21853, 18854, 226695, 381308, 98999, 240354, 215418, 17874…	367	2227	13588	0.964267	1	0.998401	100
GOTERM_BP_FAT	GO:0051252~regulation of RNA metabolic process	38	7.1028	0.723781	60406, 11910, 11911, 18991, 16391, 12916, 16870, 14008, 64654, 21938, 21937, 17135, 12051, 15976, 16362, 16363, 20656, 13163, 12609, 16323, 19698, 54123, 74481, 21853, 380855, 15951, 14284, 98999, 381308, 21926, 215418, 17874, 20846, 20847, 14011, 13709, 231991, 16193	367	1488	13588	0.945519	1	0.998917	100
GOTERM_BP_FAT	GO:0006355~regulation of transcription, DNA-dependent	37	6.91589	0.747002	60406, 11910, 11911, 18991, 16391, 12916, 16870, 14008, 64654, 21937, 17135, 12051, 15976, 16362, 16363, 20656, 13163, 12609, 16323, 19698, 54123, 74481, 21853, 380855, 15951, 14284, 98999, 381308, 21926, 215418, 17874, 20846, 20847, 14011, 13709, 231991, 16193	367	1465	13588	0.93509	1	0.999175	100
GOTERM_MF_FAT	GO:0043565~sequence-specific DNA binding	14	2.61682	0.769963	11910, 11911, 18991, 12916, 14284, 16870, 14008, 17135, 14011, 16362, 12609, 13709, 74481, 231991	368	556	13288	0.909212	1	0.999828	100
GOTERM_MF_FAT	GO:0003677~DNA binding	45	8.41121	0.810645	11910, 214855, 11911, 18991, 16391, 140557, 12916, 81702, 80861, 16870, 14008, 17135, 12051, 320558, 21929, 109032, 17119, 20128, 16362, 16363, 12609, 56417, 99382, 19698, 54123, 74481, 58203, 22040, 15077, 18854, 14284, 98999, 210106, 243937, 215418, 20846, 14011, 20847, 71586, 20821, 19118, 20684, 319189, 13709, 231991	368	1781	13288	0.912348	1	0.99988	100
GOTERM_MF_FAT	GO:0030528~transcription regulator activity	30	5.60748	0.810931	11910, 11911, 16391, 18991, 12916, 16870, 14008, 17135, 12051, 18037, 17119, 219103, 16362, 16363, 13163, 12609, 19698, 54123, 74481, 15951, 18854, 14284, 381308, 98999, 215418, 20846, 20847, 14011, 13709, 231991	368	1206	13288	0.898226	1	0.999868	100
SP_PIR_KEYWORDS	Transcription	40	7.47664	0.83064	60406, 219132, 211329, 11910, 214855, 11911, 219131, 18991, 16391, 12916, 16870, 17135, 12051, 109032, 17119, 20128, 80859, 16362, 16363, 13163, 12609, 56417, 19698, 54123, 21853, 380855, 15951, 76073, 18854, 226695, 381308, 243937, 215418, 20846, 14011, 20847, 56706, 56722, 547253, 13709, 231991	450	1769	17854	0.89713	1	0.994397	100
GOTERM_BP_FAT	GO:0006350~transcription	40	7.47664	0.929951	60406, 219132, 211329, 11910, 214855, 11911, 219131, 18991, 16391, 12916, 16870, 17135, 12051, 109032, 17119, 20128, 80859, 16362, 16363, 13163, 12609, 56417, 19698, 54123, 21853, 380855, 15951, 76073, 18854, 226695, 381308, 243937, 215418, 20846, 14011, 20847, 56706, 56722, 547253, 13709, 231991	367	1772	13588	0.835768	1	0.999992	100
Annotation Cluster 91	Enrichment Score: 0.24396600781184416
Category	Term	Count	%	PValue	Genes	List Total	Pop Hits	Pop Total	Fold Enrichment	Bonferroni	Benjamini	FDR
SP_PIR_KEYWORDS	angiogenesis	3	0.560748	0.464433	21928, 230738, 22375	450	62	17854	1.91978	1	0.924579	99.9787
GOTERM_BP_FAT	GO:0001525~angiogenesis	5	0.934579	0.483328	21928, 15200, 16176, 230738, 22375	367	133	13588	1.3919	1	0.986891	99.9986
GOTERM_BP_FAT	GO:0048514~blood vessel morphogenesis	6	1.1215	0.620462	21928, 15200, 16176, 21817, 230738, 22375	367	198	13588	1.12196	1	0.996374	100
GOTERM_BP_FAT	GO:0001568~blood vessel development	7	1.30841	0.646476	21928, 12702, 15200, 16176, 21817, 230738, 22375	367	244	13588	1.06218	1	0.997298	100
GOTERM_BP_FAT	GO:0001944~vasculature development	7	1.30841	0.669479	21928, 12702, 15200, 16176, 21817, 230738, 22375	367	250	13588	1.03669	1	0.998041	100
Annotation Cluster 92	Enrichment Score: 0.22103149519756954
Category	Term	Count	%	PValue	Genes	List Total	Pop Hits	Pop Total	Fold Enrichment	Bonferroni	Benjamini	FDR
GOTERM_CC_FAT	GO:0012506~vesicle membrane	4	0.747664	0.376821	15944, 107522, 319448, 12343	284	97	12504	1.81559	1	0.984998	99.7592
GOTERM_CC_FAT	GO:0030659~cytoplasmic vesicle membrane	3	0.560748	0.58952	15944, 107522, 12343	284	87	12504	1.51821	1	0.993709	99.9988
GOTERM_CC_FAT	GO:0044433~cytoplasmic vesicle part	3	0.560748	0.637486	15944, 107522, 12343	284	95	12504	1.39036	1	0.994693	99.9998
GOTERM_CC_FAT	GO:0012505~endomembrane system	9	1.68224	0.922083	208263, 66940, 15944, 52793, 107522, 81910, 20442, 319448, 12343	284	535	12504	0.740661	1	0.999695	100
Annotation Cluster 93	Enrichment Score: 0.21487100564177167
Category	Term	Count	%	PValue	Genes	List Total	Pop Hits	Pop Total	Fold Enrichment	Bonferroni	Benjamini	FDR
SP_PIR_KEYWORDS	nucleosome core	3	0.560748	0.30388	15077, 19118, 319189	450	44	17854	2.70515	1	0.811435	99.2584
GOTERM_CC_FAT	GO:0000786~nucleosome	3	0.560748	0.411201	15077, 19118, 319189	284	62	12504	2.1304	1	0.987158	99.8832
SP_PIR_KEYWORDS	chromosomal protein	5	0.934579	0.447548	15077, 19118, 74157, 20684, 319189	450	136	17854	1.45866	1	0.919538	99.9676
GOTERM_CC_FAT	GO:0032993~protein-DNA complex	3	0.560748	0.509086	15077, 19118, 319189	284	75	12504	1.76113	1	0.989033	99.9885
GOTERM_CC_FAT	GO:0000785~chromatin	5	0.934579	0.51574	60406, 15077, 13163, 19118, 319189	284	165	12504	1.33419	1	0.988572	99.9903
GOTERM_CC_FAT	GO:0005694~chromosome	9	1.68224	0.626848	60406, 320558, 15077, 140557, 13163, 19118, 74157, 20684, 319189	284	378	12504	1.04829	1	0.994541	99.9997
GOTERM_CC_FAT	GO:0044454~nuclear chromosome part	3	0.560748	0.680957	60406, 320558, 140557	284	103	12504	1.28237	1	0.995968	100
GOTERM_CC_FAT	GO:0044427~chromosomal part	7	1.30841	0.730197	60406, 320558, 15077, 140557, 13163, 19118, 319189	284	318	12504	0.969174	1	0.996276	100
GOTERM_BP_FAT	GO:0006323~DNA packaging	3	0.560748	0.760367	15077, 19118, 319189	367	101	13588	1.09974	1	0.999335	100
GOTERM_CC_FAT	GO:0000228~nuclear chromosome	3	0.560748	0.763252	60406, 320558, 140557	284	121	12504	1.09161	1	0.997606	100
GOTERM_BP_FAT	GO:0051276~chromosome organization	5	0.934579	0.995483	15077, 140557, 19118, 74157, 319189	367	404	13588	0.458224	1	1	100
GOTERM_BP_FAT	GO:0006325~chromatin organization	3	0.560748	0.998351	15077, 74157, 319189	367	315	13588	0.352615	1	1	100
Annotation Cluster 94	Enrichment Score: 0.20346133151146661
Category	Term	Count	%	PValue	Genes	List Total	Pop Hits	Pop Total	Fold Enrichment	Bonferroni	Benjamini	FDR
SP_PIR_KEYWORDS	Initiation factor	3	0.560748	0.404223	13664, 19106, 666806	450	55	17854	2.16412	1	0.89544	99.9098
GOTERM_MF_FAT	GO:0003743~translation initiation factor activity	3	0.560748	0.514172	13664, 19106, 666806	368	62	13288	1.74719	1	0.996583	99.9967
GOTERM_MF_FAT	GO:0008135~translation factor activity, nucleic acid binding	3	0.560748	0.75798	13664, 19106, 666806	368	98	13288	1.10537	1	0.999813	100
GOTERM_BP_FAT	GO:0006412~translation	5	0.934579	0.974467	27267, 13664, 19106, 666806, 22375	367	319	13588	0.580322	1	1	100
Annotation Cluster 95	Enrichment Score: 0.19412099779369738
Category	Term	Count	%	PValue	Genes	List Total	Pop Hits	Pop Total	Fold Enrichment	Bonferroni	Benjamini	FDR
GOTERM_BP_FAT	GO:0016567~protein ubiquitination	3	0.560748	0.534257	67138, 74157, 70675	367	66	13588	1.68293	1	0.99162	99.9998
GOTERM_BP_FAT	GO:0032446~protein modification by small protein conjugation	3	0.560748	0.632234	67138, 74157, 70675	367	79	13588	1.40599	1	0.996862	100
GOTERM_BP_FAT	GO:0070647~protein modification by small protein conjugation or removal	3	0.560748	0.774478	67138, 74157, 70675	367	104	13588	1.06802	1	0.99949	100
Annotation Cluster 96	Enrichment Score: 0.1890051024543999
Category	Term	Count	%	PValue	Genes	List Total	Pop Hits	Pop Total	Fold Enrichment	Bonferroni	Benjamini	FDR
GOTERM_BP_FAT	GO:0006800~oxygen and reactive oxygen species metabolic process	3	0.560748	0.362511	20656, 13063, 13058	367	47	13588	2.36327	1	0.96011	99.9508
GOTERM_BP_FAT	GO:0022900~electron transport chain	3	0.560748	0.808611	20656, 13063, 13058	367	112	13588	0.991728	1	0.999713	100
GOTERM_BP_FAT	GO:0006091~generation of precursor metabolites and energy	5	0.934579	0.924536	27060, 20656, 15277, 13063, 13058	367	261	13588	0.709282	1	0.999989	100
Annotation Cluster 97	Enrichment Score: 0.18473507866376887
Category	Term	Count	%	PValue	Genes	List Total	Pop Hits	Pop Total	Fold Enrichment	Bonferroni	Benjamini	FDR
GOTERM_BP_FAT	GO:0050900~leukocyte migration	3	0.560748	0.323073	20310, 16176, 21926	367	43	13588	2.58311	1	0.944924	99.8643
GOTERM_BP_FAT	GO:0006928~cell motion	9	1.68224	0.776607	20310, 73660, 15200, 16176, 16574, 16870, 21926, 23924, 12343	367	367	13588	0.907958	1	0.999503	100
GOTERM_BP_FAT	GO:0016477~cell migration	6	1.1215	0.778616	20310, 15200, 16176, 21926, 23924, 12343	367	240	13588	0.925613	1	0.999504	100
GOTERM_BP_FAT	GO:0048870~cell motility	7	1.30841	0.781177	20310, 73660, 15200, 16176, 21926, 23924, 12343	367	284	13588	0.912576	1	0.999522	100
GOTERM_BP_FAT	GO:0051674~localization of cell	7	1.30841	0.781177	20310, 73660, 15200, 16176, 21926, 23924, 12343	367	284	13588	0.912576	1	0.999522	100
Annotation Cluster 98	Enrichment Score: 0.1702286987195389
Category	Term	Count	%	PValue	Genes	List Total	Pop Hits	Pop Total	Fold Enrichment	Bonferroni	Benjamini	FDR
INTERPRO	IPR001245:Tyrosine protein kinase	4	0.747664	0.648225	74568, 19766, 26362, 218699	476	124	17763	1.20378	1	0.999491	100
GOTERM_MF_FAT	GO:0004713~protein tyrosine kinase activity	5	0.934579	0.667813	74568, 19766, 26362, 218699, 12343	368	164	13288	1.10087	1	0.999272	100
SMART	SM00219:TyrKc	4	0.747664	0.712743	74568, 19766, 26362, 218699	270	124	9131	1.09092	1	0.997969	100
Annotation Cluster 99	Enrichment Score: 0.16792637086408677
Category	Term	Count	%	PValue	Genes	List Total	Pop Hits	Pop Total	Fold Enrichment	Bonferroni	Benjamini	FDR
GOTERM_BP_FAT	GO:0033554~cellular response to stress	14	2.61682	0.292404	21853, 15951, 14087, 19106, 81702, 18854, 12364, 21926, 12051, 17874, 74137, 20656, 74157, 22040	367	404	13588	1.28303	1	0.93008	99.7127
GOTERM_BP_FAT	GO:0006974~response to DNA damage stimulus	9	1.68224	0.498755	12051, 21853, 14087, 15951, 81702, 18854, 20656, 74157, 22040	367	287	13588	1.16105	1	0.988319	99.9992
GOTERM_BP_FAT	GO:0006281~DNA repair	5	0.934579	0.852808	14087, 81702, 20656, 74157, 22040	367	222	13588	0.833886	1	0.999893	100
SP_PIR_KEYWORDS	DNA damage	4	0.747664	0.869464	21853, 14087, 74157, 22040	450	194	17854	0.818053	1	0.996784	100
SP_PIR_KEYWORDS	dna repair	3	0.560748	0.934247	14087, 74157, 22040	450	173	17854	0.688015	1	0.998992	100
GOTERM_BP_FAT	GO:0006259~DNA metabolic process	7	1.30841	0.972762	14087, 81702, 20656, 13421, 74157, 210106, 22040	367	421	13588	0.61561	1	1	100
Annotation Cluster 100	Enrichment Score: 0.16747302742044642
Category	Term	Count	%	PValue	Genes	List Total	Pop Hits	Pop Total	Fold Enrichment	Bonferroni	Benjamini	FDR
GOTERM_MF_FAT	GO:0005179~hormone activity	4	0.747664	0.607744	67405, 14526, 16323, 20287	368	113	13288	1.27818	1	0.99876	99.9998
SP_PIR_KEYWORDS	cleavage on pair of basic residues	6	1.1215	0.71816	67405, 103161, 14962, 14526, 16323, 20287	450	238	17854	1.00022	1	0.985385	100
SP_PIR_KEYWORDS	hormone	3	0.560748	0.720509	14526, 16323, 20287	450	100	17854	1.19027	1	0.985163	100
Annotation Cluster 101	Enrichment Score: 0.1618550193939384
Category	Term	Count	%	PValue	Genes	List Total	Pop Hits	Pop Total	Fold Enrichment	Bonferroni	Benjamini	FDR
GOTERM_BP_FAT	GO:0008203~cholesterol metabolic process	3	0.560748	0.566216	20208, 103161, 12642	367	70	13588	1.58677	1	0.993787	99.9999
GOTERM_BP_FAT	GO:0016125~sterol metabolic process	3	0.560748	0.61827	20208, 103161, 12642	367	77	13588	1.44251	1	0.99632	100
GOTERM_BP_FAT	GO:0008202~steroid metabolic process	3	0.560748	0.933845	20208, 103161, 12642	367	161	13588	0.689898	1	0.999993	100
Annotation Cluster 102	Enrichment Score: 0.1558542327018371
Category	Term	Count	%	PValue	Genes	List Total	Pop Hits	Pop Total	Fold Enrichment	Bonferroni	Benjamini	FDR
GOTERM_BP_FAT	GO:0009108~coenzyme biosynthetic process	3	0.560748	0.517685	17768, 14528, 68591	367	64	13588	1.73552	1	0.99024	99.9996
GOTERM_BP_FAT	GO:0051188~cofactor biosynthetic process	3	0.560748	0.707726	17768, 14528, 68591	367	91	13588	1.22059	1	0.998705	100
GOTERM_BP_FAT	GO:0006732~coenzyme metabolic process	4	0.747664	0.744874	17768, 20656, 14528, 68591	367	143	13588	1.03565	1	0.999174	100
GOTERM_BP_FAT	GO:0051186~cofactor metabolic process	4	0.747664	0.872106	17768, 20656, 14528, 68591	367	182	13588	0.813726	1	0.999937	100
Annotation Cluster 103	Enrichment Score: 0.14176799229197823
Category	Term	Count	%	PValue	Genes	List Total	Pop Hits	Pop Total	Fold Enrichment	Bonferroni	Benjamini	FDR
INTERPRO	IPR013151:Immunoglobulin	6	1.1215	0.518991	18733, 246256, 15898, 14129, 26362, 240354	476	178	17763	1.25788	1	0.997134	99.9984
UP_SEQ_FEATURE	domain:Ig-like C2-type 1	4	0.747664	0.680498	15898, 14129, 26362, 240354	430	130	16021	1.1464	1	1	100
UP_SEQ_FEATURE	domain:Ig-like C2-type 2	4	0.747664	0.685503	15898, 14129, 26362, 240354	430	131	16021	1.13765	1	1	100
INTERPRO	IPR003598:Immunoglobulin subtype 2	4	0.747664	0.880111	15898, 14129, 240354, 192198	476	187	17763	0.798229	1	0.999998	100
SMART	SM00408:IGc2	4	0.747664	0.917543	15898, 14129, 240354, 192198	270	187	9131	0.723391	1	0.999964	100
Annotation Cluster 104	Enrichment Score: 0.1411798021639302
Category	Term	Count	%	PValue	Genes	List Total	Pop Hits	Pop Total	Fold Enrichment	Bonferroni	Benjamini	FDR
INTERPRO	IPR003593:ATPase, AAA+ type, core	5	0.934579	0.506316	229003, 21354, 21355, 23924, 17454	476	138	17763	1.35207	1	0.996906	99.9976
SMART	SM00382:AAA	5	0.934579	0.583822	229003, 21354, 21355, 23924, 17454	270	138	9131	1.22531	1	0.99297	99.9976
GOTERM_MF_FAT	GO:0042623~ATPase activity, coupled	6	1.1215	0.7418	230073, 13206, 21354, 21355, 23924, 11982	368	223	13288	0.971534	1	0.999801	100
GOTERM_MF_FAT	GO:0016820~hydrolase activity, acting on acid anhydrides, catalyzing transmembrane movement of substances	3	0.560748	0.752941	21354, 21355, 11982	368	97	13288	1.11676	1	0.99981	100
GOTERM_MF_FAT	GO:0043492~ATPase activity, coupled to movement of substances	3	0.560748	0.752941	21354, 21355, 11982	368	97	13288	1.11676	1	0.99981	100
GOTERM_MF_FAT	GO:0042626~ATPase activity, coupled to transmembrane movement of substances	3	0.560748	0.752941	21354, 21355, 11982	368	97	13288	1.11676	1	0.99981	100
GOTERM_MF_FAT	GO:0015405~P-P-bond-hydrolysis-driven transmembrane transporter activity	3	0.560748	0.799461	21354, 21355, 11982	368	107	13288	1.01239	1	0.999867	100
GOTERM_MF_FAT	GO:0015399~primary active transmembrane transporter activity	3	0.560748	0.803659	21354, 21355, 11982	368	108	13288	1.00302	1	0.999868	100
GOTERM_MF_FAT	GO:0016887~ATPase activity	6	1.1215	0.891745	230073, 13206, 21354, 21355, 23924, 11982	368	281	13288	0.771004	1	0.999962	100
Annotation Cluster 105	Enrichment Score: 0.13480292321324353
Category	Term	Count	%	PValue	Genes	List Total	Pop Hits	Pop Total	Fold Enrichment	Bonferroni	Benjamini	FDR
UP_SEQ_FEATURE	domain:Peptidase S1	4	0.747664	0.574312	76701, 14962, 70835, 12263	430	111	16021	1.34264	1	0.999999	99.9999
SP_PIR_KEYWORDS	Serine protease	5	0.934579	0.594119	14089, 76701, 14962, 70835, 12263	450	164	17854	1.20962	1	0.960842	99.9995
UP_SEQ_FEATURE	active site:Charge relay system	6	1.1215	0.615016	14089, 76701, 14962, 64296, 70835, 12263	430	198	16021	1.12903	1	1	100
INTERPRO	IPR001314:Peptidase S1A, chymotrypsin	4	0.747664	0.740062	76701, 14962, 70835, 12263	476	143	17763	1.04384	1	0.99987	100
GOTERM_MF_FAT	GO:0004252~serine-type endopeptidase activity	5	0.934579	0.770508	14089, 76701, 14962, 70835, 12263	368	189	13288	0.955256	1	0.999812	100
INTERPRO	IPR018114:Peptidase S1/S6, chymotrypsin/Hap, active site	4	0.747664	0.772598	76701, 14962, 70835, 12263	476	151	17763	0.988536	1	0.999924	100
INTERPRO	IPR001254:Peptidase S1 and S6, chymotrypsin/Hap	4	0.747664	0.801728	76701, 14962, 70835, 12263	476	159	17763	0.938798	1	0.999965	100
GOTERM_MF_FAT	GO:0008236~serine-type peptidase activity	5	0.934579	0.841391	14089, 76701, 14962, 70835, 12263	368	212	13288	0.85162	1	0.999903	100
GOTERM_MF_FAT	GO:0017171~serine hydrolase activity	5	0.934579	0.844006	14089, 76701, 14962, 70835, 12263	368	213	13288	0.847622	1	0.999902	100
SMART	SM00020:Tryp_SPc	4	0.747664	0.852499	76701, 14962, 70835, 12263	270	159	9131	0.85078	1	0.999741	100
Annotation Cluster 106	Enrichment Score: 0.13023945175306034
Category	Term	Count	%	PValue	Genes	List Total	Pop Hits	Pop Total	Fold Enrichment	Bonferroni	Benjamini	FDR
GOTERM_BP_FAT	GO:0051321~meiotic cell cycle	4	0.747664	0.438451	320558, 14087, 101706, 140557	367	90	13588	1.64553	1	0.979249	99.9943
GOTERM_BP_FAT	GO:0022402~cell cycle process	12	2.24299	0.482555	320558, 21853, 14087, 20555, 219103, 18854, 140557, 56289, 13163, 74157, 210106, 23924	367	393	13588	1.13052	1	0.986976	99.9986
GOTERM_BP_FAT	GO:0007049~cell cycle	17	3.17757	0.58305	21853, 14087, 20555, 18712, 16952, 140557, 101706, 18854, 210106, 26410, 72776, 320558, 219103, 56289, 13163, 74157, 23924	367	611	13588	1.03014	1	0.994554	100
GOTERM_BP_FAT	GO:0000279~M phase	8	1.49533	0.643646	320558, 21853, 14087, 219103, 140557, 74157, 210106, 23924	367	283	13588	1.04663	1	0.997279	100
GOTERM_BP_FAT	GO:0022403~cell cycle phase	9	1.68224	0.662171	320558, 21853, 14087, 20555, 219103, 140557, 74157, 210106, 23924	367	328	13588	1.01592	1	0.997828	100
GOTERM_BP_FAT	GO:0051327~M phase of meiotic cell cycle	3	0.560748	0.690158	320558, 14087, 140557	367	88	13588	1.2622	1	0.998425	100
GOTERM_BP_FAT	GO:0007126~meiosis	3	0.560748	0.690158	320558, 14087, 140557	367	88	13588	1.2622	1	0.998425	100
SP_PIR_KEYWORDS	mitosis	4	0.747664	0.831565	21853, 74157, 210106, 23924	450	179	17854	0.886605	1	0.994226	100
SP_PIR_KEYWORDS	cell cycle	9	1.68224	0.878024	320558, 21853, 18712, 140557, 56289, 74157, 210106, 72776, 23924	450	447	17854	0.798837	1	0.997063	100
GOTERM_BP_FAT	GO:0051301~cell division	6	1.1215	0.87889	320558, 21853, 13163, 74157, 210106, 23924	367	281	13588	0.790559	1	0.99995	100
SP_PIR_KEYWORDS	cell division	5	0.934579	0.888644	320558, 21853, 74157, 210106, 23924	450	256	17854	0.774913	1	0.997475	100
GOTERM_BP_FAT	GO:0000280~nuclear division	4	0.747664	0.889926	21853, 74157, 210106, 23924	367	190	13588	0.779464	1	0.999962	100
GOTERM_BP_FAT	GO:0007067~mitosis	4	0.747664	0.889926	21853, 74157, 210106, 23924	367	190	13588	0.779464	1	0.999962	100
GOTERM_BP_FAT	GO:0000087~M phase of mitotic cell cycle	4	0.747664	0.897977	21853, 74157, 210106, 23924	367	194	13588	0.763392	1	0.999967	100
GOTERM_BP_FAT	GO:0000278~mitotic cell cycle	5	0.934579	0.89833	21853, 20555, 74157, 210106, 23924	367	244	13588	0.758699	1	0.999967	100
GOTERM_BP_FAT	GO:0048285~organelle fission	4	0.747664	0.903664	21853, 74157, 210106, 23924	367	197	13588	0.751767	1	0.999973	100
Annotation Cluster 107	Enrichment Score: 0.12959264759378772
Category	Term	Count	%	PValue	Genes	List Total	Pop Hits	Pop Total	Fold Enrichment	Bonferroni	Benjamini	FDR
UP_SEQ_FEATURE	domain:Protein kinase	14	2.61682	0.512106	192656, 263803, 74568, 18712, 56480, 19106, 26410, 24014, 74137, 19766, 27219, 26362, 211770, 218699	430	476	16021	1.09583	1	0.999997	99.999
INTERPRO	IPR017442:Serine/threonine protein kinase-related	11	2.05607	0.545228	192656, 263803, 18712, 19106, 56480, 24014, 74137, 19766, 27219, 26410, 211770	476	374	17763	1.09757	1	0.997895	99.9993
INTERPRO	IPR000719:Protein kinase, core	14	2.61682	0.554472	192656, 263803, 74568, 18712, 56480, 19106, 26410, 24014, 74137, 19766, 27219, 26362, 211770, 218699	476	491	17763	1.06403	1	0.998079	99.9995
GOTERM_BP_FAT	GO:0006468~protein amino acid phosphorylation	18	3.36449	0.559506	192656, 263803, 74568, 338467, 18712, 56480, 19106, 18854, 26410, 12343, 24014, 74137, 19766, 27219, 26362, 218699, 211770, 23882	367	640	13588	1.04131	1	0.993756	99.9999
GOTERM_BP_FAT	GO:0016310~phosphorylation	20	3.73832	0.566047	192656, 263803, 74568, 27060, 338467, 18712, 56480, 19106, 18854, 15277, 26410, 12343, 24014, 74137, 19766, 27219, 26362, 218699, 211770, 23882	367	718	13588	1.03132	1	0.99399	99.9999
UP_SEQ_FEATURE	nucleotide phosphate-binding region:ATP	23	4.29907	0.715851	192656, 263803, 18712, 56480, 19106, 13178, 16574, 140557, 13206, 80861, 30935, 26410, 327978, 230073, 74137, 21354, 19766, 27219, 26362, 23924, 21355, 22169, 17454	430	907	16021	0.944804	1	1	100
GOTERM_BP_FAT	GO:0006793~phosphorus metabolic process	22	4.11215	0.723777	192656, 263803, 74568, 27060, 338467, 18712, 19255, 56480, 19106, 18854, 15277, 26410, 67895, 12343, 24014, 74137, 19766, 27219, 26362, 218699, 211770, 23882	367	866	13588	0.940577	1	0.998939	100
GOTERM_BP_FAT	GO:0006796~phosphate metabolic process	22	4.11215	0.723777	192656, 263803, 74568, 27060, 338467, 18712, 19255, 56480, 19106, 18854, 15277, 26410, 67895, 12343, 24014, 74137, 19766, 27219, 26362, 218699, 211770, 23882	367	866	13588	0.940577	1	0.998939	100
GOTERM_MF_FAT	GO:0004672~protein kinase activity	15	2.80374	0.742729	192656, 263803, 74568, 18712, 56480, 19106, 26410, 12343, 24014, 74137, 19766, 27219, 26362, 218699, 211770	368	583	13288	0.92904	1	0.999782	100
INTERPRO	IPR008271:Serine/threonine protein kinase, active site	9	1.68224	0.750521	192656, 263803, 18712, 19106, 56480, 74137, 19766, 27219, 26410	476	360	17763	0.932931	1	0.999892	100
SP_PIR_KEYWORDS	serine/threonine-protein kinase	9	1.68224	0.753511	192656, 263803, 18712, 19106, 56480, 74137, 19766, 27219, 26410	450	384	17854	0.929896	1	0.986703	100
INTERPRO	IPR017441:Protein kinase, ATP binding site	10	1.86916	0.881027	192656, 263803, 18712, 19106, 56480, 24014, 74137, 27219, 26362, 26410	476	467	17763	0.799084	1	0.999998	100
GOTERM_MF_FAT	GO:0004674~protein serine/threonine kinase activity	9	1.68224	0.899895	192656, 263803, 18712, 19106, 56480, 74137, 19766, 27219, 26410	368	421	13288	0.77192	1	0.999968	100
SP_PIR_KEYWORDS	kinase	14	2.61682	0.907339	192656, 263803, 18712, 56480, 19106, 13178, 15277, 26410, 75320, 74137, 19766, 27219, 26362, 22169	450	707	17854	0.785655	1	0.998114	100
UP_SEQ_FEATURE	binding site:ATP	11	2.05607	0.922301	192656, 27267, 263803, 18712, 19106, 56480, 74137, 19766, 27219, 26362, 26410	430	545	16021	0.751999	1	1	100
UP_SEQ_FEATURE	active site:Proton acceptor	13	2.42991	0.944216	192656, 263803, 18712, 56480, 19106, 56847, 26410, 74137, 22436, 19766, 74157, 27219, 26362	430	662	16021	0.731655	1	1	100
INTERPRO	IPR002290:Serine/threonine protein kinase	4	0.747664	0.974423	263803, 18712, 74137, 27219	476	265	17763	0.563279	1	1	100
SMART	SM00220:S_TKc	4	0.747664	0.986052	263803, 18712, 74137, 27219	270	265	9131	0.510468	1	1	100
Annotation Cluster 108	Enrichment Score: 0.12910152713252024
Category	Term	Count	%	PValue	Genes	List Total	Pop Hits	Pop Total	Fold Enrichment	Bonferroni	Benjamini	FDR
GOTERM_BP_FAT	GO:0034504~protein localization in nucleus	3	0.560748	0.492105	18035, 338467, 18854	367	61	13588	1.82088	1	0.98789	99.9989
GOTERM_BP_FAT	GO:0034613~cellular protein localization	8	1.49533	0.699272	18035, 338467, 71648, 18854, 74732, 20224, 231430, 21355	367	299	13588	0.990623	1	0.998607	100
GOTERM_BP_FAT	GO:0070727~cellular macromolecule localization	8	1.49533	0.70581	18035, 338467, 71648, 18854, 74732, 20224, 231430, 21355	367	301	13588	0.98404	1	0.998686	100
GOTERM_BP_FAT	GO:0033365~protein localization in organelle	3	0.560748	0.740372	18035, 338467, 18854	367	97	13588	1.14509	1	0.999114	100
GOTERM_BP_FAT	GO:0006886~intracellular protein transport	5	0.934579	0.942447	18035, 18854, 74732, 20224, 21355	367	276	13588	0.670734	1	0.999996	100
GOTERM_BP_FAT	GO:0046907~intracellular transport	6	1.1215	0.9915	15114, 18035, 18854, 74732, 20224, 21355	367	431	13588	0.515423	1	1	100
Annotation Cluster 109	Enrichment Score: 0.12577789690661378
Category	Term	Count	%	PValue	Genes	List Total	Pop Hits	Pop Total	Fold Enrichment	Bonferroni	Benjamini	FDR
GOTERM_BP_FAT	GO:0003006~reproductive developmental process	9	1.68224	0.408695	320558, 380855, 14087, 12841, 100121, 19118, 12977, 100535, 319448	367	264	13588	1.2622	1	0.973379	99.9862
GOTERM_BP_FAT	GO:0007281~germ cell development	3	0.560748	0.760367	100121, 19118, 319448	367	101	13588	1.09974	1	0.999335	100
GOTERM_BP_FAT	GO:0007276~gamete generation	7	1.30841	0.88543	63872, 81018, 100121, 12916, 19118, 100535, 319448	367	331	13588	0.782996	1	0.999958	100
GOTERM_BP_FAT	GO:0019953~sexual reproduction	8	1.49533	0.899492	320558, 63872, 81018, 100121, 12916, 19118, 100535, 319448	367	386	13588	0.767348	1	0.999968	100
GOTERM_BP_FAT	GO:0048610~reproductive cellular process	3	0.560748	0.949589	100121, 19118, 319448	367	173	13588	0.642044	1	0.999998	100
Annotation Cluster 110	Enrichment Score: 0.12080115387911444
Category	Term	Count	%	PValue	Genes	List Total	Pop Hits	Pop Total	Fold Enrichment	Bonferroni	Benjamini	FDR
GOTERM_BP_FAT	GO:0044271~nitrogen compound biosynthetic process	9	1.68224	0.569516	27053, 51797, 27060, 11847, 14528, 18950, 68591, 22169, 11982	367	302	13588	1.10338	1	0.993855	99.9999
GOTERM_BP_FAT	GO:0009165~nucleotide biosynthetic process	5	0.934579	0.693582	51797, 27060, 18950, 22169, 11982	367	174	13588	1.06392	1	0.998488	100
GOTERM_BP_FAT	GO:0034404~nucleobase, nucleoside and nucleotide biosynthetic process	5	0.934579	0.71456	51797, 27060, 18950, 22169, 11982	367	179	13588	1.0342	1	0.998787	100
GOTERM_BP_FAT	GO:0034654~nucleobase, nucleoside, nucleotide and nucleic acid biosynthetic process	5	0.934579	0.71456	51797, 27060, 18950, 22169, 11982	367	179	13588	1.0342	1	0.998787	100
GOTERM_BP_FAT	GO:0009201~ribonucleoside triphosphate biosynthetic process	3	0.560748	0.718971	27060, 18950, 11982	367	93	13588	1.19434	1	0.998861	100
GOTERM_BP_FAT	GO:0009206~purine ribonucleoside triphosphate biosynthetic process	3	0.560748	0.718971	27060, 18950, 11982	367	93	13588	1.19434	1	0.998861	100
GOTERM_BP_FAT	GO:0009145~purine nucleoside triphosphate biosynthetic process	3	0.560748	0.724457	27060, 18950, 11982	367	94	13588	1.18163	1	0.998908	100
GOTERM_BP_FAT	GO:0009142~nucleoside triphosphate biosynthetic process	3	0.560748	0.729851	27060, 18950, 11982	367	95	13588	1.1692	1	0.998996	100
GOTERM_BP_FAT	GO:0009205~purine ribonucleoside triphosphate metabolic process	3	0.560748	0.760367	27060, 18950, 11982	367	101	13588	1.09974	1	0.999335	100
GOTERM_BP_FAT	GO:0009199~ribonucleoside triphosphate metabolic process	3	0.560748	0.765153	27060, 18950, 11982	367	102	13588	1.08896	1	0.999387	100
GOTERM_BP_FAT	GO:0009144~purine nucleoside triphosphate metabolic process	3	0.560748	0.783477	27060, 18950, 11982	367	106	13588	1.04786	1	0.999536	100
GOTERM_BP_FAT	GO:0009152~purine ribonucleotide biosynthetic process	3	0.560748	0.787858	27060, 18950, 11982	367	107	13588	1.03807	1	0.999572	100
GOTERM_BP_FAT	GO:0009260~ribonucleotide biosynthetic process	3	0.560748	0.804611	27060, 18950, 11982	367	111	13588	1.00066	1	0.999689	100
GOTERM_BP_FAT	GO:0006163~purine nucleotide metabolic process	4	0.747664	0.809468	27060, 18950, 12298, 11982	367	160	13588	0.925613	1	0.999712	100
GOTERM_BP_FAT	GO:0009141~nucleoside triphosphate metabolic process	3	0.560748	0.820179	27060, 18950, 11982	367	115	13588	0.965857	1	0.999773	100
GOTERM_BP_FAT	GO:0009150~purine ribonucleotide metabolic process	3	0.560748	0.834628	27060, 18950, 11982	367	119	13588	0.933391	1	0.999838	100
GOTERM_BP_FAT	GO:0009259~ribonucleotide metabolic process	3	0.560748	0.854344	27060, 18950, 11982	367	125	13588	0.888589	1	0.999895	100
GOTERM_BP_FAT	GO:0006164~purine nucleotide biosynthetic process	3	0.560748	0.887486	27060, 18950, 11982	367	137	13588	0.810756	1	0.999959	100
Annotation Cluster 111	Enrichment Score: 0.11671639366330716
Category	Term	Count	%	PValue	Genes	List Total	Pop Hits	Pop Total	Fold Enrichment	Bonferroni	Benjamini	FDR
SP_PIR_KEYWORDS	FAD	4	0.747664	0.519235	228608, 117167, 22436, 13058	450	109	17854	1.45598	1	0.940245	99.9951
GOTERM_MF_FAT	GO:0050660~FAD binding	3	0.560748	0.587733	117167, 22436, 13058	368	71	13288	1.52572	1	0.998691	99.9997
SP_PIR_KEYWORDS	Flavoprotein	3	0.560748	0.735546	228608, 117167, 22436	450	103	17854	1.1556	1	0.987085	100
UP_SEQ_FEATURE	metal ion-binding site:Iron (heme axial ligand)	3	0.560748	0.747433	117167, 13063, 13058	430	99	16021	1.12903	1	1	100
GOTERM_MF_FAT	GO:0009055~electron carrier activity	5	0.934579	0.813169	228608, 117167, 22436, 13063, 13058	368	202	13288	0.89378	1	0.999849	100
SP_PIR_KEYWORDS	iron	7	1.30841	0.821271	15930, 117167, 58185, 22436, 13063, 12642, 13058	450	321	17854	0.865199	1	0.994291	100
GOTERM_MF_FAT	GO:0050662~coenzyme binding	4	0.747664	0.822779	117167, 22436, 56847, 13058	368	160	13288	0.902717	1	0.999873	100
SP_PIR_KEYWORDS	heme	3	0.560748	0.875717	15930, 13063, 13058	450	142	17854	0.838216	1	0.997056	100
GOTERM_MF_FAT	GO:0005506~iron ion binding	7	1.30841	0.915997	15930, 117167, 58185, 22436, 13063, 12642, 13058	368	343	13288	0.736912	1	0.999982	100
GOTERM_BP_FAT	GO:0055114~oxidation reduction	14	2.61682	0.920243	15930, 27361, 228608, 117167, 56847, 12642, 13058, 17768, 13371, 22436, 20656, 13063, 104174, 107585	367	672	13588	0.771344	1	0.999987	100
Annotation Cluster 112	Enrichment Score: 0.11261642265128222
Category	Term	Count	%	PValue	Genes	List Total	Pop Hits	Pop Total	Fold Enrichment	Bonferroni	Benjamini	FDR
GOTERM_MF_FAT	GO:0016879~ligase activity, forming carbon-nitrogen bonds	6	1.1215	0.620073	27053, 56791, 51797, 67138, 74157, 68497	368	193	13288	1.12255	1	0.99879	99.9999
GOTERM_MF_FAT	GO:0004842~ubiquitin-protein ligase activity	3	0.560748	0.786386	56791, 67138, 74157	368	104	13288	1.0416	1	0.999829	100
GOTERM_MF_FAT	GO:0016881~acid-amino acid ligase activity	4	0.747664	0.841315	56791, 67138, 74157, 68497	368	166	13288	0.870089	1	0.999912	100
GOTERM_MF_FAT	GO:0019787~small conjugating protein ligase activity	3	0.560748	0.863967	56791, 67138, 74157	368	125	13288	0.866609	1	0.999939	100
Annotation Cluster 113	Enrichment Score: 0.09933641716797456
Category	Term	Count	%	PValue	Genes	List Total	Pop Hits	Pop Total	Fold Enrichment	Bonferroni	Benjamini	FDR
SP_PIR_KEYWORDS	protein transport	12	2.24299	0.613345	20912, 69028, 19332, 71982, 76983, 81910, 75608, 21354, 74732, 20224, 21355, 65221	450	461	17854	1.03277	1	0.965865	99.9997
GOTERM_BP_FAT	GO:0008104~protein localization	19	3.5514	0.734054	338467, 15945, 71648, 18854, 81910, 75608, 74732, 231430, 20912, 18035, 19332, 69028, 71982, 76983, 21354, 20224, 23924, 21355, 65221	367	753	13588	0.934218	1	0.999036	100
GOTERM_BP_FAT	GO:0015031~protein transport	15	2.80374	0.842086	15945, 81910, 18854, 75608, 74732, 20912, 18035, 69028, 19332, 71982, 76983, 21354, 20224, 21355, 65221	367	651	13588	0.8531	1	0.999864	100
GOTERM_BP_FAT	GO:0045184~establishment of protein localization	15	2.80374	0.849702	15945, 81910, 18854, 75608, 74732, 20912, 18035, 69028, 19332, 71982, 76983, 21354, 20224, 21355, 65221	367	656	13588	0.846597	1	0.999887	100
SP_PIR_KEYWORDS	transport	28	5.23364	0.989149	227659, 11815, 117167, 213053, 227731, 29876, 20912, 103161, 69028, 71982, 21354, 12298, 13063, 20224, 21355, 68267, 108115, 56315, 81910, 75608, 74732, 13058, 30952, 68279, 19332, 76983, 23881, 65221	450	1571	17854	0.707139	1	0.999976	100
Annotation Cluster 114	Enrichment Score: 0.09401350345660688
Category	Term	Count	%	PValue	Genes	List Total	Pop Hits	Pop Total	Fold Enrichment	Bonferroni	Benjamini	FDR
GOTERM_CC_FAT	GO:0005874~microtubule	7	1.30841	0.444653	54483, 219103, 16574, 101706, 56289, 67809, 23924	284	240	12504	1.28415	1	0.990565	99.9446
SP_PIR_KEYWORDS	microtubule	6	1.1215	0.655943	54483, 219103, 16574, 56289, 67809, 23924	450	221	17854	1.07716	1	0.974588	99.9999
GOTERM_CC_FAT	GO:0005813~centrosome	4	0.747664	0.706069	219103, 56289, 72776, 23924	284	160	12504	1.1007	1	0.996922	100
GOTERM_CC_FAT	GO:0005819~spindle	3	0.560748	0.7107	101706, 56289, 23924	284	109	12504	1.21178	1	0.996373	100
GOTERM_CC_FAT	GO:0005815~microtubule organizing center	4	0.747664	0.8053	219103, 56289, 72776, 23924	284	189	12504	0.931813	1	0.998293	100
GOTERM_CC_FAT	GO:0015630~microtubule cytoskeleton	8	1.49533	0.888277	54483, 219103, 16574, 101706, 56289, 67809, 72776, 23924	284	450	12504	0.782723	1	0.999609	100
SP_PIR_KEYWORDS	cytoskeleton	11	2.05607	0.924442	11838, 54483, 219103, 24051, 223881, 56289, 18950, 20201, 67809, 72776, 23924	450	583	17854	0.748595	1	0.998637	100
GOTERM_CC_FAT	GO:0044430~cytoskeletal part	12	2.24299	0.967323	11838, 54483, 70843, 219103, 53622, 16574, 101706, 56289, 67809, 72776, 23924, 12343	284	774	12504	0.682607	1	0.999905	100
GOTERM_CC_FAT	GO:0043232~intracellular non-membrane-bounded organelle	30	5.60748	0.995432	60406, 11838, 53622, 100121, 101706, 140557, 18950, 67809, 72776, 320558, 219103, 24051, 13163, 56417, 74157, 23924, 73660, 15951, 15077, 16574, 18854, 381308, 12343, 54483, 70843, 223881, 56289, 19118, 319189, 20684	284	1919	12504	0.688299	1	0.999999	100
GOTERM_CC_FAT	GO:0043228~non-membrane-bounded organelle	30	5.60748	0.995432	60406, 11838, 53622, 100121, 101706, 140557, 18950, 67809, 72776, 320558, 219103, 24051, 13163, 56417, 74157, 23924, 73660, 15951, 15077, 16574, 18854, 381308, 12343, 54483, 70843, 223881, 56289, 19118, 319189, 20684	284	1919	12504	0.688299	1	0.999999	100
GOTERM_CC_FAT	GO:0005856~cytoskeleton	15	2.80374	0.996438	11838, 53622, 16574, 101706, 18950, 67809, 72776, 12343, 54483, 70843, 219103, 223881, 24051, 56289, 23924	284	1122	12504	0.588612	1	0.999999	100
Annotation Cluster 115	Enrichment Score: 0.08737896723562073
Category	Term	Count	%	PValue	Genes	List Total	Pop Hits	Pop Total	Fold Enrichment	Bonferroni	Benjamini	FDR
GOTERM_BP_FAT	GO:0006006~glucose metabolic process	4	0.747664	0.731828	11910, 11911, 15277, 21926	367	140	13588	1.05784	1	0.999014	100
GOTERM_BP_FAT	GO:0019318~hexose metabolic process	4	0.747664	0.837711	11910, 11911, 15277, 21926	367	169	13588	0.87632	1	0.999848	100
GOTERM_BP_FAT	GO:0005996~monosaccharide metabolic process	4	0.747664	0.89199	11910, 11911, 15277, 21926	367	191	13588	0.775383	1	0.999964	100
Annotation Cluster 116	Enrichment Score: 0.08700333689702668
Category	Term	Count	%	PValue	Genes	List Total	Pop Hits	Pop Total	Fold Enrichment	Bonferroni	Benjamini	FDR
UP_SEQ_FEATURE	domain:EF-hand 3	3	0.560748	0.649095	73660, 227960, 227731	430	82	16021	1.3631	1	1	100
INTERPRO	IPR018247:EF-HAND 1	6	1.1215	0.669024	73660, 78388, 99382, 20201, 227960, 227731	476	211	17763	1.06115	1	0.999615	100
INTERPRO	IPR011992:EF-Hand type	6	1.1215	0.729629	73660, 20846, 20847, 20201, 227960, 227731	476	227	17763	0.986358	1	0.999845	100
UP_SEQ_FEATURE	domain:EF-hand 2	4	0.747664	0.806022	73660, 20201, 227960, 227731	430	160	16021	0.931453	1	1	100
UP_SEQ_FEATURE	domain:EF-hand 1	4	0.747664	0.809379	73660, 20201, 227960, 227731	430	161	16021	0.925668	1	1	100
UP_SEQ_FEATURE	calcium-binding region:1	3	0.560748	0.835446	73660, 227960, 227731	430	120	16021	0.931453	1	1	100
INTERPRO	IPR018248:EF hand	3	0.560748	0.871711	73660, 20201, 227731	476	132	17763	0.848119	1	0.999998	100
INTERPRO	IPR002048:Calcium-binding EF-hand	3	0.560748	0.884733	73660, 227960, 227731	476	137	17763	0.817166	1	0.999998	100
INTERPRO	IPR018249:EF-HAND 2	4	0.747664	0.914657	73660, 20201, 227960, 227731	476	205	17763	0.728141	1	1	100
SMART	SM00054:EFh	3	0.560748	0.915822	73660, 227960, 227731	270	137	9131	0.740552	1	0.99997	100
SP_PIR_KEYWORDS	calcium	11	2.05607	0.989553	17386, 73660, 13003, 21817, 16952, 13421, 545260, 12298, 20201, 227960, 227731	450	731	17854	0.597033	1	0.999976	100
Annotation Cluster 117	Enrichment Score: 0.07624772782784478
Category	Term	Count	%	PValue	Genes	List Total	Pop Hits	Pop Total	Fold Enrichment	Bonferroni	Benjamini	FDR
GOTERM_MF_FAT	GO:0003712~transcription cofactor activity	5	0.934579	0.736751	15951, 219103, 18854, 13163, 381308	368	180	13288	1.00302	1	0.999799	100
GOTERM_MF_FAT	GO:0003713~transcription coactivator activity	3	0.560748	0.767793	219103, 18854, 13163	368	100	13288	1.08326	1	0.999837	100
GOTERM_MF_FAT	GO:0008134~transcription factor binding	7	1.30841	0.811374	15951, 14962, 18035, 219103, 18854, 13163, 381308	368	288	13288	0.877642	1	0.999856	100
GOTERM_MF_FAT	GO:0016563~transcription activator activity	5	0.934579	0.930526	11911, 219103, 18991, 18854, 13163	368	259	13288	0.697079	1	0.99999	100
GOTERM_CC_FAT	GO:0005730~nucleolus	4	0.747664	0.9733	15951, 18854, 381308, 56417	284	310	12504	0.568105	1	0.999931	100
Annotation Cluster 118	Enrichment Score: 0.0656568310035119
Category	Term	Count	%	PValue	Genes	List Total	Pop Hits	Pop Total	Fold Enrichment	Bonferroni	Benjamini	FDR
GOTERM_BP_FAT	GO:0032504~multicellular organism reproduction	10	1.86916	0.777187	63872, 81018, 100121, 12916, 22436, 19118, 15277, 100535, 319448, 12343	367	409	13588	0.905245	1	0.999499	100
GOTERM_BP_FAT	GO:0048609~reproductive process in a multicellular organism	10	1.86916	0.777187	63872, 81018, 100121, 12916, 22436, 19118, 15277, 100535, 319448, 12343	367	409	13588	0.905245	1	0.999499	100
GOTERM_BP_FAT	GO:0007276~gamete generation	7	1.30841	0.88543	63872, 81018, 100121, 12916, 19118, 100535, 319448	367	331	13588	0.782996	1	0.999958	100
GOTERM_BP_FAT	GO:0019953~sexual reproduction	8	1.49533	0.899492	320558, 63872, 81018, 100121, 12916, 19118, 100535, 319448	367	386	13588	0.767348	1	0.999968	100
GOTERM_BP_FAT	GO:0007283~spermatogenesis	5	0.934579	0.916069	63872, 81018, 12916, 19118, 319448	367	255	13588	0.725971	1	0.999984	100
GOTERM_BP_FAT	GO:0048232~male gamete generation	5	0.934579	0.916069	63872, 81018, 12916, 19118, 319448	367	255	13588	0.725971	1	0.999984	100
Annotation Cluster 119	Enrichment Score: 0.06272161635942687
Category	Term	Count	%	PValue	Genes	List Total	Pop Hits	Pop Total	Fold Enrichment	Bonferroni	Benjamini	FDR
GOTERM_BP_FAT	GO:0000226~microtubule cytoskeleton organization	3	0.560748	0.804611	219103, 23924, 12343	367	111	13588	1.00066	1	0.999689	100
GOTERM_BP_FAT	GO:0007017~microtubule-based process	5	0.934579	0.824194	15114, 219103, 16574, 23924, 12343	367	211	13588	0.877358	1	0.999792	100
GOTERM_BP_FAT	GO:0007010~cytoskeleton organization	5	0.934579	0.977732	219103, 24051, 74137, 23924, 12343	367	326	13588	0.567861	1	1	100
Annotation Cluster 120	Enrichment Score: 0.05101231465950185
Category	Term	Count	%	PValue	Genes	List Total	Pop Hits	Pop Total	Fold Enrichment	Bonferroni	Benjamini	FDR
GOTERM_MF_FAT	GO:0001653~peptide receptor activity	4	0.747664	0.589447	12765, 14289, 14608, 54199	368	110	13288	1.31304	1	0.998592	99.9997
GOTERM_MF_FAT	GO:0008528~peptide receptor activity, G-protein coupled	4	0.747664	0.589447	12765, 14289, 14608, 54199	368	110	13288	1.31304	1	0.998592	99.9997
GOTERM_BP_FAT	GO:0007166~cell surface receptor linked signal transduction	32	5.98131	1	235712, 12765, 18414, 21938, 64654, 21937, 80885, 71223, 50778, 18035, 21817, 12298, 26362, 192656, 18356, 15200, 14696, 19255, 18854, 20296, 240354, 215418, 17874, 353346, 20846, 14289, 14608, 54199, 140795, 14129, 19734, 24088	367	2495	13588	0.474864	1	1	100
SP_PIR_KEYWORDS	transducer	11	2.05607	1	18356, 235712, 12765, 353346, 14289, 80885, 71223, 14608, 14696, 140795, 54199	450	1467	17854	0.297499	1	1	100
SP_PIR_KEYWORDS	g-protein coupled receptor	10	1.86916	1	18356, 235712, 12765, 353346, 14289, 80885, 71223, 14608, 140795, 54199	450	1411	17854	0.281187	1	1	100
INTERPRO	IPR000276:7TM GPCR, rhodopsin-like	11	2.05607	1	18356, 235712, 12765, 353346, 14289, 80885, 71223, 14608, 15116, 140795, 54199	476	1458	17763	0.281543	1	1	100
PIR_SUPERFAMILY	PIRSF800006:rhodopsin-like G protein-coupled receptors	9	1.68224	1	18356, 235712, 12765, 353346, 80885, 71223, 14608, 140795, 54199	249	1200	8136	0.24506	1	1	100
INTERPRO	IPR017452:GPCR, rhodopsin-like superfamily	11	2.05607	1	18356, 235712, 12765, 353346, 14289, 80885, 71223, 14608, 140795, 54199, 114564	476	1575	17763	0.260628	1	1	100
GOTERM_BP_FAT	GO:0007186~G-protein coupled receptor protein signaling pathway	15	2.80374	1	235712, 18356, 12765, 14696, 353346, 80885, 71223, 14289, 50778, 14608, 21817, 54199, 140795, 19734, 12298	367	1877	13588	0.295881	1	1	100
Annotation Cluster 121	Enrichment Score: 0.049648968159035925
Category	Term	Count	%	PValue	Genes	List Total	Pop Hits	Pop Total	Fold Enrichment	Bonferroni	Benjamini	FDR
GOTERM_BP_FAT	GO:0016071~mRNA metabolic process	8	1.49533	0.709044	51786, 24014, 226517, 71701, 230596, 56417, 70640, 17454	367	302	13588	0.980782	1	0.99871	100
GOTERM_BP_FAT	GO:0006397~mRNA processing	5	0.934579	0.925871	51786, 24014, 230596, 56417, 17454	367	262	13588	0.706575	1	0.99999	100
GOTERM_BP_FAT	GO:0006396~RNA processing	7	1.30841	0.979365	51786, 24014, 71701, 230596, 56417, 17454, 214290	367	437	13588	0.59307	1	1	100
SP_PIR_KEYWORDS	mrna processing	3	0.560748	0.984545	51786, 230596, 56417	450	240	17854	0.495944	1	0.999952	100
Annotation Cluster 122	Enrichment Score: 0.04591804892358552
Category	Term	Count	%	PValue	Genes	List Total	Pop Hits	Pop Total	Fold Enrichment	Bonferroni	Benjamini	FDR
GOTERM_MF_FAT	GO:0005096~GTPase activator activity	5	0.934579	0.780979	50778, 230837, 54153, 19734, 233204	368	192	13288	0.940331	1	0.999822	100
GOTERM_BP_FAT	GO:0051056~regulation of small GTPase mediated signal transduction	5	0.934579	0.866686	320292, 230837, 54153, 12977, 233204	367	228	13588	0.811941	1	0.999926	100
GOTERM_MF_FAT	GO:0008047~enzyme activator activity	5	0.934579	0.916606	50778, 230837, 54153, 19734, 233204	368	249	13288	0.725074	1	0.999981	100
GOTERM_MF_FAT	GO:0030695~GTPase regulator activity	6	1.1215	0.973263	50778, 320292, 230837, 54153, 19734, 233204	368	361	13288	0.600145	1	1	100
GOTERM_MF_FAT	GO:0060589~nucleoside-triphosphatase regulator activity	6	1.1215	0.976103	50778, 320292, 230837, 54153, 19734, 233204	368	367	13288	0.590333	1	1	100
Annotation Cluster 123	Enrichment Score: 0.04236307575042342
Category	Term	Count	%	PValue	Genes	List Total	Pop Hits	Pop Total	Fold Enrichment	Bonferroni	Benjamini	FDR
SP_PIR_KEYWORDS	mitochondrion	18	3.36449	0.779303	12257, 327959, 11847, 71701, 17210, 67809, 227731, 231430, 29876, 209488, 17768, 69104, 24014, 20656, 13063, 22169, 68267, 104174	450	790	17854	0.904	1	0.989692	100
SP_PIR_KEYWORDS	transit peptide	7	1.30841	0.974901	17768, 71701, 11847, 20656, 231430, 22169, 104174	450	457	17854	0.607722	1	0.999867	100
UP_SEQ_FEATURE	transit peptide:Mitochondrion	7	1.30841	0.9823	17768, 71701, 11847, 20656, 231430, 22169, 104174	430	449	16021	0.580862	1	1	100
Annotation Cluster 124	Enrichment Score: 0.041554680668249855
Category	Term	Count	%	PValue	Genes	List Total	Pop Hits	Pop Total	Fold Enrichment	Bonferroni	Benjamini	FDR
GOTERM_BP_FAT	GO:0070271~protein complex biogenesis	5	0.934579	0.864454	21817, 18854, 257632, 231430, 12343	367	227	13588	0.815518	1	0.999922	100
GOTERM_BP_FAT	GO:0006461~protein complex assembly	5	0.934579	0.864454	21817, 18854, 257632, 231430, 12343	367	227	13588	0.815518	1	0.999922	100
GOTERM_BP_FAT	GO:0065003~macromolecular complex assembly	7	1.30841	0.896655	21817, 15077, 18854, 319189, 257632, 231430, 12343	367	338	13588	0.76678	1	0.999967	100
GOTERM_BP_FAT	GO:0043933~macromolecular complex subunit organization	7	1.30841	0.933691	21817, 15077, 18854, 319189, 257632, 231430, 12343	367	367	13588	0.70619	1	0.999993	100
GOTERM_BP_FAT	GO:0034622~cellular macromolecular complex assembly	4	0.747664	0.934801	15077, 319189, 231430, 12343	367	217	13588	0.68248	1	0.999993	100
GOTERM_BP_FAT	GO:0034621~cellular macromolecular complex subunit organization	4	0.747664	0.963033	15077, 319189, 231430, 12343	367	245	13588	0.604482	1	0.999999	100
Annotation Cluster 125	Enrichment Score: 0.04134419148613356
Category	Term	Count	%	PValue	Genes	List Total	Pop Hits	Pop Total	Fold Enrichment	Bonferroni	Benjamini	FDR
UP_SEQ_FEATURE	domain:BTB	3	0.560748	0.809737	11736, 19039, 99382	430	113	16021	0.989154	1	1	100
INTERPRO	IPR000210:BTB/POZ-like	3	0.560748	0.955518	11736, 19039, 99382	476	180	17763	0.621954	1	1	100
SMART	SM00225:BTB	3	0.560748	0.971369	11736, 19039, 99382	270	180	9131	0.563642	1	0.999998	100
Annotation Cluster 126	Enrichment Score: 0.041225600463855955
Category	Term	Count	%	PValue	Genes	List Total	Pop Hits	Pop Total	Fold Enrichment	Bonferroni	Benjamini	FDR
GOTERM_CC_FAT	GO:0031980~mitochondrial lumen	3	0.560748	0.887221	100121, 20656, 13063	284	163	12504	0.810334	1	0.999645	100
GOTERM_CC_FAT	GO:0005759~mitochondrial matrix	3	0.560748	0.887221	100121, 20656, 13063	284	163	12504	0.810334	1	0.999645	100
GOTERM_CC_FAT	GO:0044429~mitochondrial part	8	1.49533	0.955563	69104, 100121, 71701, 20656, 13063, 227731, 231430, 68267	284	524	12504	0.672186	1	0.999823	100
Annotation Cluster 127	Enrichment Score: 0.0398355933066221
Category	Term	Count	%	PValue	Genes	List Total	Pop Hits	Pop Total	Fold Enrichment	Bonferroni	Benjamini	FDR
SP_PIR_KEYWORDS	extracellular matrix	4	0.747664	0.906552	17386, 19039, 13003, 21857	450	213	17854	0.745081	1	0.998167	100
GOTERM_CC_FAT	GO:0005578~proteinaceous extracellular matrix	5	0.934579	0.907787	17386, 19039, 13003, 21817, 21857	284	297	12504	0.741215	1	0.999629	100
GOTERM_CC_FAT	GO:0031012~extracellular matrix	5	0.934579	0.92282	17386, 19039, 13003, 21817, 21857	284	309	12504	0.71243	1	0.999668	100
Annotation Cluster 128	Enrichment Score: 0.029656532289803996
Category	Term	Count	%	PValue	Genes	List Total	Pop Hits	Pop Total	Fold Enrichment	Bonferroni	Benjamini	FDR
UP_SEQ_FEATURE	domain:PH	4	0.747664	0.910223	230837, 54153, 226245, 69217	430	202	16021	0.737785	1	1	100
INTERPRO	IPR001849:Pleckstrin homology	5	0.934579	0.921489	230837, 54153, 83436, 226245, 69217	476	261	17763	0.714889	1	1	100
SMART	SM00233:PH	5	0.934579	0.95246	230837, 54153, 83436, 226245, 69217	270	261	9131	0.647864	1	0.999991	100
INTERPRO	IPR011993:Pleckstrin homology-type	5	0.934579	0.952553	230837, 54153, 83436, 226245, 69217	476	289	17763	0.645627	1	1	100
Annotation Cluster 129	Enrichment Score: 0.02691743108125319
Category	Term	Count	%	PValue	Genes	List Total	Pop Hits	Pop Total	Fold Enrichment	Bonferroni	Benjamini	FDR
GOTERM_CC_FAT	GO:0005635~nuclear envelope	3	0.560748	0.864793	208263, 66940, 52793	284	153	12504	0.863297	1	0.999391	100
GOTERM_CC_FAT	GO:0031967~organelle envelope	9	1.68224	0.926549	208263, 66940, 69104, 52793, 71701, 20656, 227731, 231430, 68267	284	540	12504	0.733803	1	0.999681	100
GOTERM_CC_FAT	GO:0031090~organelle membrane	14	2.61682	0.928261	142980, 11736, 15944, 81910, 20442, 227731, 231430, 319448, 12343, 66940, 107522, 69104, 20656, 68267	284	809	12504	0.761921	1	0.999669	100
GOTERM_CC_FAT	GO:0031975~envelope	9	1.68224	0.928272	208263, 66940, 69104, 52793, 71701, 20656, 227731, 231430, 68267	284	542	12504	0.731095	1	0.999631	100
GOTERM_CC_FAT	GO:0005740~mitochondrial envelope	6	1.1215	0.944483	69104, 71701, 20656, 227731, 231430, 68267	284	391	12504	0.675624	1	0.99976	100
SP_PIR_KEYWORDS	mitochondrion inner membrane	3	0.560748	0.946733	227731, 231430, 68267	450	183	17854	0.650419	1	0.999338	100
GOTERM_CC_FAT	GO:0044429~mitochondrial part	8	1.49533	0.955563	69104, 100121, 71701, 20656, 13063, 227731, 231430, 68267	284	524	12504	0.672186	1	0.999823	100
GOTERM_CC_FAT	GO:0005743~mitochondrial inner membrane	4	0.747664	0.965836	20656, 227731, 231430, 68267	284	296	12504	0.594975	1	0.999904	100
GOTERM_CC_FAT	GO:0031966~mitochondrial membrane	5	0.934579	0.969288	69104, 20656, 227731, 231430, 68267	284	368	12504	0.598209	1	0.99991	100
GOTERM_CC_FAT	GO:0019866~organelle inner membrane	4	0.747664	0.974231	20656, 227731, 231430, 68267	284	312	12504	0.564464	1	0.999929	100
Annotation Cluster 130	Enrichment Score: 0.021251443400425774
Category	Term	Count	%	PValue	Genes	List Total	Pop Hits	Pop Total	Fold Enrichment	Bonferroni	Benjamini	FDR
SP_PIR_KEYWORDS	cell adhesion	7	1.30841	0.919112	15898, 19039, 21930, 20343, 16423, 20339, 320844	450	380	17854	0.730865	1	0.998535	100
GOTERM_BP_FAT	GO:0007155~cell adhesion	10	1.86916	0.969027	12492, 15898, 19039, 13003, 21930, 20343, 16423, 20339, 319448, 320844	367	561	13588	0.659974	1	1	100
GOTERM_BP_FAT	GO:0022610~biological adhesion	10	1.86916	0.969486	12492, 15898, 19039, 13003, 21930, 20343, 16423, 20339, 319448, 320844	367	562	13588	0.658799	1	1	100
Annotation Cluster 131	Enrichment Score: 0.020887541408275104
Category	Term	Count	%	PValue	Genes	List Total	Pop Hits	Pop Total	Fold Enrichment	Bonferroni	Benjamini	FDR
UP_SEQ_FEATURE	topological domain:Extracellular	53	9.90654	0.831085	235712, 12765, 15040, 15116, 18414, 213053, 21938, 21937, 60533, 12524, 73656, 71223, 80885, 15976, 69774, 20343, 224794, 26362, 192198, 11982, 15007, 22035, 15200, 66607, 68774, 21926, 13058, 30952, 353346, 66940, 14289, 209588, 20339, 24088, 12515, 58217, 16423, 15898, 56619, 24051, 16164, 12977, 246746, 14089, 56315, 320844, 12984, 14608, 14129, 54199, 140795, 69550, 107585	430	2174	16021	0.908317	1	1	100
SP_PIR_KEYWORDS	membrane	128	23.9252	0.893391	53378, 235712, 11736, 15944, 110454, 16952, 18414, 117167, 17210, 57248, 68497, 223693, 69217, 20912, 12524, 71223, 69028, 224794, 26362, 218699, 20773, 15007, 15200, 108115, 66607, 81910, 75608, 20442, 74732, 231430, 13058, 353346, 14289, 83490, 223881, 60440, 213233, 24088, 12515, 58217, 11853, 229898, 319448, 29876, 15898, 56619, 72244, 13371, 16164, 58185, 12977, 70617, 14089, 11647, 327957, …	450	5507	17854	0.922185	1	0.997522	100
UP_SEQ_FEATURE	topological domain:Cytoplasmic	64	11.9626	0.941032	235712, 12765, 15040, 15116, 18414, 213053, 21938, 21937, 12524, 60533, 71223, 73656, 80885, 15976, 69774, 20343, 224794, 26362, 192198, 11982, 67775, 22035, 142980, 15200, 66607, 81910, 68774, 20442, 21926, 13058, 66940, 30952, 353346, 14289, 209588, 107522, 20339, 24088, 213233, 12515, 58217, 66552, 16423, 12492, 15898, 56619, 24051, 16164, 21354, 12977, 246746, 21356, 21355, 14089, 56315, 3208…	430	2780	16021	0.857741	1	1	100
UP_SEQ_FEATURE	transmembrane region	94	17.5701	0.977429	208263, 235712, 12765, 12257, 380863, 15040, 18414, 15116, 117167, 17210, 213053, 227731, 75841, 68497, 329795, 21938, 223693, 21937, 12524, 60533, 71223, 73656, 80885, 15976, 69774, 20343, 224794, 26362, 192198, 20773, 68267, 11982, 15007, 67775, 142980, 22035, 15200, 108115, 66607, 81910, 68774, 20442, 231430, 21926, 13058, 66940, 353346, 30952, 14289, 209588, 107522, 20339, 213233, 24088, 1251…	430	4113	16021	0.851511	1	1	100
GOTERM_CC_FAT	GO:0031224~intrinsic to membrane	111	20.7477	0.998395	235712, 53378, 110454, 18414, 117167, 17210, 57248, 68497, 223693, 12524, 71223, 12298, 224794, 26362, 20773, 18356, 15007, 15200, 108115, 66607, 81910, 20442, 231430, 13058, 353346, 14289, 24088, 213233, 12515, 58217, 15039, 66141, 319448, 29876, 15898, 56619, 72244, 13371, 16164, 12977, 70617, 14089, 11647, 327957, 100041546, 75234, 17874, 246256, 68279, 14608, 12984, 69550, 107585, 208263, 127…	284	5914	12504	0.826366	1	1	100
GOTERM_CC_FAT	GO:0016021~integral to membrane	105	19.6262	0.999114	235712, 53378, 18414, 117167, 17210, 68497, 223693, 12524, 71223, 12298, 224794, 26362, 20773, 18356, 15007, 15200, 108115, 66607, 81910, 20442, 231430, 13058, 353346, 14289, 24088, 213233, 12515, 58217, 15039, 66141, 319448, 29876, 15898, 56619, 72244, 13371, 16164, 12977, 70617, 14089, 327957, 75234, 246256, 68279, 14608, 12984, 69550, 107585, 208263, 12765, 12257, 380863, 15040, 15116, 15042, …	284	5709	12504	0.809767	1	1	100
SP_PIR_KEYWORDS	receptor	41	7.66355	0.999489	235712, 12765, 12257, 18414, 320148, 75841, 21938, 21937, 12492, 60533, 12524, 80885, 73656, 71223, 15976, 328830, 69774, 72075, 16164, 16181, 26362, 246746, 18733, 192656, 18356, 142980, 66607, 68774, 229003, 246256, 353346, 14289, 14608, 12984, 14129, 80898, 54199, 140795, 114564, 24088, 58217	450	2465	17854	0.659918	1	1	100
SP_PIR_KEYWORDS	transmembrane	102	19.0654	0.999601	235712, 18414, 117167, 17210, 68497, 223693, 12524, 71223, 224794, 26362, 20773, 18356, 15007, 15200, 66607, 108115, 81910, 20442, 231430, 13058, 353346, 14289, 24088, 213233, 12515, 58217, 15039, 66141, 319448, 29876, 15898, 56619, 72244, 13371, 16164, 12977, 70617, 14089, 327957, 75234, 246256, 68279, 14608, 12984, 69550, 107585, 208263, 12765, 12257, 380863, 15040, 15116, 15042, 213053, 227731…	450	5237	17854	0.772753	1	1	100
Annotation Cluster 132	Enrichment Score: 0.020647686850533167
Category	Term	Count	%	PValue	Genes	List Total	Pop Hits	Pop Total	Fold Enrichment	Bonferroni	Benjamini	FDR
GOTERM_BP_FAT	GO:0006928~cell motion	9	1.68224	0.776607	20310, 73660, 15200, 16176, 16574, 16870, 21926, 23924, 12343	367	367	13588	0.907958	1	0.999503	100
GOTERM_BP_FAT	GO:0048667~cell morphogenesis involved in neuron differentiation	3	0.560748	0.958983	73660, 16574, 16870	367	182	13588	0.610294	1	0.999999	100
GOTERM_BP_FAT	GO:0000904~cell morphogenesis involved in differentiation	3	0.560748	0.979636	73660, 16574, 16870	367	212	13588	0.523932	1	1	100
GOTERM_BP_FAT	GO:0048666~neuron development	4	0.747664	0.986362	73660, 16574, 20656, 16870	367	292	13588	0.507185	1	1	100
GOTERM_BP_FAT	GO:0000902~cell morphogenesis	3	0.560748	0.998084	73660, 16574, 16870	367	309	13588	0.359461	1	1	100
GOTERM_BP_FAT	GO:0030182~neuron differentiation	4	0.747664	0.99879	73660, 16574, 20656, 16870	367	399	13588	0.371173	1	1	100
GOTERM_BP_FAT	GO:0032989~cellular component morphogenesis	3	0.560748	0.999335	73660, 16574, 16870	367	351	13588	0.316449	1	1	100
Annotation Cluster 133	Enrichment Score: 0.018216587284385348
Category	Term	Count	%	PValue	Genes	List Total	Pop Hits	Pop Total	Fold Enrichment	Bonferroni	Benjamini	FDR
GOTERM_BP_FAT	GO:0010605~negative regulation of macromolecule metabolic process	11	2.05607	0.879899	60406, 12051, 21853, 380855, 12703, 18854, 13163, 56417, 21926, 17454, 16193	367	506	13588	0.804881	1	0.999951	100
GOTERM_BP_FAT	GO:0010629~negative regulation of gene expression	8	1.49533	0.928926	60406, 21853, 380855, 18854, 13163, 56417, 21926, 17454	367	410	13588	0.72243	1	0.999991	100
GOTERM_BP_FAT	GO:0010558~negative regulation of macromolecule biosynthetic process	8	1.49533	0.936912	60406, 12051, 21853, 380855, 18854, 13163, 21926, 16193	367	418	13588	0.708603	1	0.999994	100
GOTERM_BP_FAT	GO:0031327~negative regulation of cellular biosynthetic process	8	1.49533	0.947413	60406, 12051, 21853, 380855, 18854, 13163, 21926, 16193	367	430	13588	0.688828	1	0.999997	100
GOTERM_BP_FAT	GO:0009890~negative regulation of biosynthetic process	8	1.49533	0.950552	60406, 12051, 21853, 380855, 18854, 13163, 21926, 16193	367	434	13588	0.68248	1	0.999998	100
GOTERM_BP_FAT	GO:0016481~negative regulation of transcription	6	1.1215	0.974111	60406, 21853, 380855, 18854, 13163, 21926	367	372	13588	0.59717	1	1	100
GOTERM_BP_FAT	GO:0045934~negative regulation of nucleobase, nucleoside, nucleotide and nucleic acid metabolic process	6	1.1215	0.983701	60406, 21853, 380855, 18854, 13163, 21926	367	397	13588	0.559565	1	1	100
GOTERM_BP_FAT	GO:0051172~negative regulation of nitrogen compound metabolic process	6	1.1215	0.984883	60406, 21853, 380855, 18854, 13163, 21926	367	401	13588	0.553983	1	1	100
GOTERM_BP_FAT	GO:0000122~negative regulation of transcription from RNA polymerase II promoter	3	0.560748	0.987045	60406, 21853, 21926	367	231	13588	0.480838	1	1	100
GOTERM_BP_FAT	GO:0045892~negative regulation of transcription, DNA-dependent	4	0.747664	0.990391	60406, 21853, 13163, 21926	367	308	13588	0.480838	1	1	100
GOTERM_BP_FAT	GO:0051253~negative regulation of RNA metabolic process	4	0.747664	0.990806	60406, 21853, 13163, 21926	367	310	13588	0.477736	1	1	100
Annotation Cluster 134	Enrichment Score: 0.014670978156012985
Category	Term	Count	%	PValue	Genes	List Total	Pop Hits	Pop Total	Fold Enrichment	Bonferroni	Benjamini	FDR
SP_PIR_KEYWORDS	voltage-gated channel	3	0.560748	0.857066	12298, 13058, 29876	450	135	17854	0.881679	1	0.99604	100
SP_PIR_KEYWORDS	ionic channel	5	0.934579	0.947058	30952, 68279, 12298, 13058, 29876	450	301	17854	0.659062	1	0.999311	100
GOTERM_MF_FAT	GO:0022832~voltage-gated channel activity	3	0.560748	0.960458	12298, 13058, 29876	368	179	13288	0.605174	1	0.999999	100
GOTERM_MF_FAT	GO:0005244~voltage-gated ion channel activity	3	0.560748	0.960458	12298, 13058, 29876	368	179	13288	0.605174	1	0.999999	100
SP_PIR_KEYWORDS	ion transport	8	1.49533	0.984641	30952, 68279, 108115, 117167, 12298, 213053, 13058, 29876	450	543	17854	0.584539	1	0.99995	100
GOTERM_MF_FAT	GO:0022836~gated channel activity	4	0.747664	0.985189	30952, 12298, 13058, 29876	368	281	13288	0.514003	1	1	100
GOTERM_BP_FAT	GO:0006811~ion transport	12	2.24299	0.986315	30952, 68279, 27060, 108115, 117167, 56315, 12298, 213053, 68267, 13058, 29876, 12343	367	712	13588	0.624009	1	1	100
GOTERM_MF_FAT	GO:0005216~ion channel activity	5	0.934579	0.988238	30952, 68279, 12298, 13058, 29876	368	349	13288	0.517317	1	1	100
GOTERM_MF_FAT	GO:0022838~substrate specific channel activity	5	0.934579	0.990661	30952, 68279, 12298, 13058, 29876	368	360	13288	0.50151	1	1	100
GOTERM_MF_FAT	GO:0022803~passive transmembrane transporter activity	5	0.934579	0.991598	30952, 68279, 12298, 13058, 29876	368	365	13288	0.49464	1	1	100
GOTERM_MF_FAT	GO:0015267~channel activity	5	0.934579	0.991598	30952, 68279, 12298, 13058, 29876	368	365	13288	0.49464	1	1	100
Annotation Cluster 135	Enrichment Score: 0.01177351878329276
Category	Term	Count	%	PValue	Genes	List Total	Pop Hits	Pop Total	Fold Enrichment	Bonferroni	Benjamini	FDR
GOTERM_CC_FAT	GO:0042598~vesicular fraction	3	0.560748	0.920641	213233, 21356, 319448	284	182	12504	0.725739	1	0.999712	100
GOTERM_CC_FAT	GO:0000267~cell fraction	8	1.49533	0.983562	18854, 13063, 213233, 21356, 319448, 21938, 29876, 12343	284	596	12504	0.590982	1	0.999975	100
GOTERM_CC_FAT	GO:0005626~insoluble fraction	6	1.1215	0.993473	18854, 213233, 21356, 319448, 21938, 12343	284	528	12504	0.50032	1	0.999997	100
GOTERM_CC_FAT	GO:0005624~membrane fraction	5	0.934579	0.997374	213233, 21356, 319448, 21938, 12343	284	510	12504	0.431649	1	1	100
Annotation Cluster 136	Enrichment Score: 0.00916135266338414
Category	Term	Count	%	PValue	Genes	List Total	Pop Hits	Pop Total	Fold Enrichment	Bonferroni	Benjamini	FDR
GOTERM_BP_FAT	GO:0015674~di-, tri-valent inorganic cation transport	3	0.560748	0.933845	117167, 12298, 213053	367	161	13588	0.689898	1	0.999993	100
SP_PIR_KEYWORDS	ion transport	8	1.49533	0.984641	30952, 68279, 108115, 117167, 12298, 213053, 13058, 29876	450	543	17854	0.584539	1	0.99995	100
GOTERM_BP_FAT	GO:0006812~cation transport	5	0.934579	0.999608	27060, 117167, 56315, 12298, 213053	367	515	13588	0.359461	1	1	100
GOTERM_BP_FAT	GO:0030001~metal ion transport	3	0.560748	0.999936	117167, 12298, 213053	367	442	13588	0.251298	1	1	100
Annotation Cluster 137	Enrichment Score: 0.008682103268701141
Category	Term	Count	%	PValue	Genes	List Total	Pop Hits	Pop Total	Fold Enrichment	Bonferroni	Benjamini	FDR
GOTERM_MF_FAT	GO:0008092~cytoskeletal protein binding	7	1.30841	0.974388	11838, 54483, 219103, 101706, 56315, 218699, 12343	368	414	13288	0.610534	1	1	100
SP_PIR_KEYWORDS	actin-binding	3	0.560748	0.978949	54483, 218699, 12343	450	226	17854	0.526667	1	0.999907	100
GOTERM_MF_FAT	GO:0003779~actin binding	4	0.747664	0.987329	11838, 54483, 218699, 12343	368	288	13288	0.50151	1	1	100
Annotation Cluster 138	Enrichment Score: 4.8613571565356365E-4
Category	Term	Count	%	PValue	Genes	List Total	Pop Hits	Pop Total	Fold Enrichment	Bonferroni	Benjamini	FDR
INTERPRO	IPR015880:Zinc finger, C2H2-like	9	1.68224	0.997832	63872, 380855, 106205, 81018, 72580, 231991, 231712, 214290, 243937	476	676	17763	0.496827	1	1	100
INTERPRO	IPR007087:Zinc finger, C2H2-type	8	1.49533	0.999323	63872, 229003, 380855, 106205, 72580, 231991, 214290, 243937	476	681	17763	0.438382	1	1	100
SMART	SM00355:ZnF_C2H2	9	1.68224	0.99949	63872, 380855, 106205, 81018, 72580, 231991, 231712, 214290, 243937	270	676	9131	0.450247	1	1	100
Annotation Cluster 139	Enrichment Score: 2.5072514130385534E-15
Category	Term	Count	%	PValue	Genes	List Total	Pop Hits	Pop Total	Fold Enrichment	Bonferroni	Benjamini	FDR
GOTERM_BP_FAT	GO:0050877~neurological system process	8	1.49533	1	18356, 30952, 12810, 18991, 20656, 14528, 12298, 12343	367	1681	13588	0.176202	1	1	100
GOTERM_BP_FAT	GO:0007600~sensory perception	3	0.560748	1	18356, 30952, 12810	367	1402	13588	0.0792251	1	1	100
GOTERM_BP_FAT	GO:0050890~cognition	3	0.560748	1	18356, 30952, 12810	367	1480	13588	0.0750497	1	1	100
